# Supplementary material for: Reproductive hormones mediate changes in the gut microbiome during pregnancy and lactation in Phayre’s leaf monkeys
Source: Sci Rep. 2020 Jun 19;10:9961. doi: 10.1038/s41598-020-66865-2 (PMC7305161; doi:10.1038/s41598-020-66865-2)
Supplement: Supplementary file 1 — Supplementary Information. [file 41598_2020_66865_MOESM1_ESM.xlsx]

## Sheet: Manuscript information
Title: Reproductive hormones mediate changes in the gut microbiome during pregnancy and lactation in Phayre’s leaf monkeys
Authors: Elizabeth K Mallott, Carola Borries, Andreas Koenig, Katherine R Amato, Amy Lu

## Sheet: Table S1 - Alpha diversity
Shannon diversity				Observed OTUs
Without hormones				Without hormones
Factors	Chi-square	P-value		Factors	Chi-square	P-value
Rainfall	2.761	0.097		Rainfall	0.083	0.774
Reproductive status	7.603	0.022		Reproductive status	7.932	0.019
With hormones				With hormones
Factors	Chi-square	P-value		Factors	Chi-square	P-value
Rainfall	1.793	0.181		Rainfall	1.943	0.163
Reproductive status	0.625	0.732		Reproductive status	0.674	0.714
fP	4.311	0.038		fP	0.586	0.444
fE	0.004	0.951		fE	0.342	0.559
Phytoprogestin period	0.637	0.425		Phytoprogestin period	2.62	0.106
fP*Phytoprogestin period	0.035	0.852		fP*Phytoprogestin period	0.02	0.889

## Sheet: Table S2 - Beta diversity
Unweighted UniFrac					Weighted UniFrac
Without hormones					Without hormones
Factors	F-value	R-squared	P-value		Factors	F-value	R-squared	P-value
Rainfall	2.681	0.032	<0.001		Rainfall	5.172	0.061	0.001
Reproductive status	1.313	0.032	0.049		Reproductive status	0.962	0.023	0.444
With hormones					With hormones
Factors	F-value	R-squared	P-value		Factors	F-value	R-squared	P-value
Rainfall	1.482	0.022	0.027		Rainfall	1.704	0.025	0.062
Reproductive status	1.037	0.031	0.276		Reproductive status	0.701	0.02	0.735
fP	1.927	0.029	0.004		fP	2.983	0.043	0.01
fE	1.255	0.019	0.117		fE	0.828	0.012	0.495
Phytoprogestin period	2.98	0.045	<0.001		Phytoprogestin period	5.317	0.077	<0.001
fP*Phytoprogestin period	1.288	0.02	0.126		fP*Phytoprogestin period	1.619	0.024	0.129

## Sheet: Table S3 - Unrare. b. diversity
Unweighted UniFrac					Weighted UniFrac
Without hormones					Without hormones
Factors	F-value	R-squared	P-value		Factors	F-value	R-squared	P-value
Rainfall	2.493	0.027	<0.001		Rainfall	4.815	0.051	<0.001
Reproductive status	1.241	0.027	0.076		Reproductive status	0.969	0.021	0.398
With hormones					With hormones
Factors	F-value	R-squared	P-value		Factors	F-value	R-squared	P-value
Rainfall	1.347	0.025	0.047		Rainfall	1.68	0.030	0.065
Reproductive status	1.239	0.045	0.061		Reproductive status	0.974	0.035	0.356
fP	0.887	0.016	0.756		fP	0.85	0.015	0.588
fE	1.212	0.022	0.164		fE	1.132	0.020	0.308
Phytoprogestin period	2.608	0.048	<0.001		Phytoprogestin period	4.735	0.084	<0.001
fP*Phytoprogestin period	1.084	0.020	0.047		fP*Phytoprogestin period	1.093	0.019	0.415

## Sheet: Table S4 - Normalized abundance
Without hormones								With hormones
	Reproductive status			Rainfall					fP			fE			Reproductive status			Rainfall			Phytoprogestin period			fP*Phytoprogestin period
Phyla	F-value	p-value	q-value	F-value	p-value	q-value		Phyla	F-value	p-value	q-value	F-value	p-value	q-value	F-value	p-value	q-value	F-value	p-value	q-value	F-value	p-value	q-value	F-value	p-value	q-value
Actinobacteria	0.022	0.979	NA	9.86	0.002	NA		Actinobacteria	4.015	0.051	NA	2.614	0.112	NA	0.757	0.474	NA	0.763	0.387	NA	18.778	<0.001	NA	0.427	0.517	NA
Bacteroidetes	0.203	0.817	NA	14.83	<0.001	NA		Bacteroidetes	6.023	0.018	NA	0.842	0.363	NA	0.56	0.575	NA	3.853	0.052	NA	2.287	0.137	NA	0.083	0.775	NA
Firmicutes	0.203	0.817	NA	14.867	<0.001	NA		Firmicutes	2.283	0.137	NA	0.84	0.364	NA	0.565	0.572	NA	3.982	0.052	NA	6.035	0.018	NA	0.087	0.77	NA
Planctomycetes	1.186	0.311	NA	1.009	0.319	NA		Planctomycetes	5.082	0.029	NA	0.72	0.4	NA	0.127	0.881	NA	2.878	0.096	NA	5.082	0.029	NA	4.628	0.036	NA
Proteobacteria	0.099	0.906	NA	14.564	<0.001	NA		Proteobacteria	1.064	0.307	NA	1.476	0.23	NA	0.543	0.584	NA	0.489	0.487	NA	24.696	<0.001	NA	0.443	0.509	NA
Spirochaetes	0.045	0.956	NA	0.388	0.535	NA		Spirochaetes	2.849	0.098	NA	1.602	0.212	NA	0.112	0.894	NA	9.935	0.003	NA	8.304	0.006	NA	1.305	0.259	NA
Tenericutes	0.23	0.795	NA	0.935	0.337	NA		Tenericutes	4.91	0.031	NA	0.606	0.44	NA	0.941	0.397	NA	0.254	0.616	NA	4.158	0.047	NA	1.643	0.206	NA
	Reproductive status			Rainfall					fP			fE			Reproductive status			Rainfall			Phytoprogestin period			fP*Phytoprogestin period
Family	F-value	p-value	q-value	F-value	p-value	q-value		Family	F-value	p-value	q-value	F-value	p-value	q-value	F-value	p-value	q-value	F-value	p-value	q-value	F-value	p-value	q-value	F-value	p-value	q-value
k__Archaea;p__Crenarchaeota;c__Thaumarchaeota;o__Nitrososphaerales;f__Nitrososphaeraceae	2.46687	0.0918977	0.138982	2.27873	0.135476	0.373415		k__Archaea.p__Crenarchaeota.c__Thaumarchaeota.o__Nitrososphaerales.f__Nitrososphaeraceae	0.125647	0.724721	0.89234	2.10513	0.154062	0.230761	0.155337	0.856605	0.999101	0.257452	0.614469	0.500382	1.12272	0.295248	0.259918	3.74478	0.295248	0.259918
k__Archaea;p__Euryarchaeota;c__Thermoplasmata;o__E2;f__[Methanomassiliicoccaceae]	2.52327	0.0871718	0.138497	1.0221	0.315361	0.538923		k__Archaea.p__Euryarchaeota.c__Thermoplasmata.o__E2.f__[Methanomassiliicoccaceae]	1.14955	0.289624	0.768109	0.675617	0.415635	0.380881	2.45682	0.0976561	0.992171	1.32854	0.255433	0.438028	0.598807	0.443267	0.313148	0.566523	0.443267	0.313148
k__Bacteria;__;__;__;__	1.55019	0.219112	0.18731	4.80683	0.0315353	0.173172		k__Bacteria.__.__.__.__	0.203517	0.654164	0.882097	2.11439	0.153181	0.230721	0.161009	0.851795	0.999096	1.74277	0.193773	0.410192	1.27683	0.264753	0.256527	3.66439	0.264753	0.256527
k__Bacteria;p__Acidobacteria;c__Acidobacteria-6;o__iii1-15;f__RB40	0.763145	0.46988	0.219375	1.38611	0.242887	0.473746		k__Bacteria.p__Acidobacteria.c__Acidobacteria-6.o__iii1-15.f__RB40	0.398283	0.531318	0.858689	0.353336	0.555345	0.451149	0.194051	0.824333	0.999066	0.339402	0.563217	0.495813	2.74421	0.104887	0.218934	0.775884	0.104887	0.218934
k__Bacteria;p__Acidobacteria;c__Solibacteres;o__Solibacterales;f__	0.268188	0.765514	0.279209	0.78635	0.378118	0.583583		k__Bacteria.p__Acidobacteria.c__Solibacteres.o__Solibacterales.f__	0.050697	0.822921	0.903953	0.0299988	0.863306	0.560983	0.0240487	0.976251	0.999211	6.47767e-05	0.993616	0.618248	4.72309	0.0353144	0.15113	0.0151978	0.0353144	0.15113
k__Bacteria;p__Acidobacteria;c__Sva0725;o__Sva0725;f__	0.763145	0.46988	0.219375	1.38611	0.242887	0.473746		k__Bacteria.p__Acidobacteria.c__Sva0725.o__Sva0725.f__	0.398283	0.531318	0.858689	0.353336	0.555345	0.451149	0.194051	0.824333	0.999066	0.339402	0.563217	0.495813	2.74421	0.104887	0.218934	0.775884	0.104887	0.218934
k__Bacteria;p__Actinobacteria;c__Acidimicrobiia;o__Acidimicrobiales;f__	0.655792	0.522061	0.222705	0.00957468	0.922319	0.773675		k__Bacteria.p__Actinobacteria.c__Acidimicrobiia.o__Acidimicrobiales.f__	1.87454	0.178065	0.670673	0.474459	0.494643	0.42268	1.29439	0.284528	0.997299	0.13202	0.718127	0.539273	0.751459	0.390826	0.296875	0.333531	0.390826	0.296875
k__Bacteria;p__Actinobacteria;c__Acidimicrobiia;o__Acidimicrobiales;f__EB1017	0.763145	0.46988	0.219375	1.38611	0.242887	0.473746		k__Bacteria.p__Actinobacteria.c__Acidimicrobiia.o__Acidimicrobiales.f__EB1017	0.398283	0.531318	0.858689	0.353336	0.555345	0.451149	0.194051	0.824333	0.999066	0.339402	0.563217	0.495813	2.74421	0.104887	0.218934	0.775884	0.104887	0.218934
k__Bacteria;p__Actinobacteria;c__Actinobacteria;o__Actinomycetales;__	0.365106	0.695383	0.260288	0.0305403	0.861754	0.761562		k__Bacteria.p__Actinobacteria.c__Actinobacteria.o__Actinomycetales.__	0.061018	0.80607	0.902142	0.810507	0.372985	0.355699	0.521365	0.597415	0.998712	1.53742	0.221727	0.424273	0.556028	0.459922	0.31785	1.25178	0.459922	0.31785
k__Bacteria;p__Actinobacteria;c__Actinobacteria;o__Actinomycetales;f__	0.662387	0.51869	0.222507	1.09745	0.298282	0.525062		k__Bacteria.p__Actinobacteria.c__Actinobacteria.o__Actinomycetales.f__	0.125647	0.724721	0.89234	2.10513	0.154062	0.230761	0.155337	0.856605	0.999101	0.257452	0.614469	0.500382	1.12272	0.295248	0.259918	3.74478	0.295248	0.259918
k__Bacteria;p__Actinobacteria;c__Actinobacteria;o__Actinomycetales;f__Cellulomonadaceae	0.654314	0.52282	0.222749	0.0237403	0.877973	0.764931		k__Bacteria.p__Actinobacteria.c__Actinobacteria.o__Actinomycetales.f__Cellulomonadaceae	1.88382	0.177017	0.670421	1.48826	0.229135	0.273193	0.16323	0.84992	0.999094	0.811674	0.372644	0.469524	2.07316	0.157152	0.236874	1.24909	0.157152	0.236874
k__Bacteria;p__Actinobacteria;c__Actinobacteria;o__Actinomycetales;f__Cryptosporangiaceae	2.45439	0.0929783	0.139086	2.33969	0.130436	0.368421		k__Bacteria.p__Actinobacteria.c__Actinobacteria.o__Actinomycetales.f__Cryptosporangiaceae	0.125647	0.724721	0.89234	2.10513	0.154062	0.230761	0.155337	0.856605	0.999101	0.257452	0.614469	0.500382	1.12272	0.295248	0.259918	3.74478	0.295248	0.259918
k__Bacteria;p__Actinobacteria;c__Actinobacteria;o__Actinomycetales;f__Intrasporangiaceae	2.45439	0.0929783	0.139086	2.33969	0.130436	0.368421		k__Bacteria.p__Actinobacteria.c__Actinobacteria.o__Actinomycetales.f__Intrasporangiaceae	0.125647	0.724721	0.89234	2.10513	0.154062	0.230761	0.155337	0.856605	0.999101	0.257452	0.614469	0.500382	1.12272	0.295248	0.259918	3.74478	0.295248	0.259918
k__Bacteria;p__Actinobacteria;c__Actinobacteria;o__Actinomycetales;f__Kineosporiaceae	0.66843	0.515621	0.222325	1.90116	0.172159	0.403584		k__Bacteria.p__Actinobacteria.c__Actinobacteria.o__Actinomycetales.f__Kineosporiaceae	0.125647	0.724721	0.89234	2.10513	0.154062	0.230761	0.155337	0.856605	0.999101	0.257452	0.614469	0.500382	1.12272	0.295248	0.259918	3.74478	0.295248	0.259918
k__Bacteria;p__Actinobacteria;c__Actinobacteria;o__Actinomycetales;f__Microbacteriaceae	0.657159	0.521361	0.222664	0.0242573	0.876662	0.764662		k__Bacteria.p__Actinobacteria.c__Actinobacteria.o__Actinomycetales.f__Microbacteriaceae	2.72986	0.105773	0.642838	0.945192	0.336384	0.332397	0.170615	0.843714	0.999087	1.27667	0.264782	0.441352	2.22543	0.143056	0.233097	2.78534	0.143056	0.233097
k__Bacteria;p__Actinobacteria;c__Actinobacteria;o__Actinomycetales;f__Micromonosporaceae	1.01615	0.367047	0.210552	0.130606	0.718849	0.727097		k__Bacteria.p__Actinobacteria.c__Actinobacteria.o__Actinomycetales.f__Micromonosporaceae	0.007272	0.932438	0.914267	4.35161	0.0429416	0.214109	0.568477	0.570586	0.998651	0.155725	0.695074	0.531156	0.811881	0.372584	0.290625	1.61471	0.372584	0.290625
k__Bacteria;p__Actinobacteria;c__Actinobacteria;o__Actinomycetales;f__Mycobacteriaceae	1.03973	0.358724	0.209658	0.585216	0.446741	0.623462		k__Bacteria.p__Actinobacteria.c__Actinobacteria.o__Actinomycetales.f__Mycobacteriaceae	0.781546	0.381585	0.813576	4.32957	0.0434474	0.214358	0.516796	0.600086	0.998717	6.78387e-05	0.993466	0.618213	0.000269539	0.986977	0.491912	0.214837	0.986977	0.491912
k__Bacteria;p__Actinobacteria;c__Actinobacteria;o__Actinomycetales;f__Nocardioidaceae	3.78699	0.0272379	0.120512	3.77227	0.055967	0.24921		k__Bacteria.p__Actinobacteria.c__Actinobacteria.o__Actinomycetales.f__Nocardioidaceae	0.000290217	0.986487	0.918582	1.25701	0.26844	0.289967	1.07612	0.34992	0.997803	0.142939	0.707236	0.535474	2.3599	0.131816	0.229617	1.52538	0.131816	0.229617
k__Bacteria;p__Actinobacteria;c__Actinobacteria;o__Actinomycetales;f__Promicromonosporaceae	0.655846	0.522033	0.222703	0.173261	0.678451	0.71547		k__Bacteria.p__Actinobacteria.c__Actinobacteria.o__Actinomycetales.f__Promicromonosporaceae	0.225444	0.637325	0.879358	1.31236	0.258303	0.28595	0.296809	0.744696	0.998966	1.97116	0.167506	0.394306	0.470711	0.496343	0.327451	0.860846	0.496343	0.327451
k__Bacteria;p__Actinobacteria;c__Actinobacteria;o__Actinomycetales;f__Propionibacteriaceae	0.914941	0.405084	0.214249	1.7216	0.193598	0.422624		k__Bacteria.p__Actinobacteria.c__Actinobacteria.o__Actinomycetales.f__Propionibacteriaceae	0.225444	0.637325	0.879358	1.31236	0.258303	0.28595	0.296809	0.744696	0.998966	1.97116	0.167506	0.394306	0.470711	0.496343	0.327451	0.860846	0.496343	0.327451
k__Bacteria;p__Actinobacteria;c__Actinobacteria;o__Actinomycetales;f__Pseudonocardiaceae	0.198836	0.820127	0.293286	6.69439	0.0116616	0.087372		k__Bacteria.p__Actinobacteria.c__Actinobacteria.o__Actinomycetales.f__Pseudonocardiaceae	1.60633	0.211829	0.707828	0.222551	0.639488	0.486266	1.44209	0.247638	0.996898	0.674552	0.416	0.477319	3.9719	0.0526362	0.178567	3.17927	0.0526362	0.178567
k__Bacteria;p__Actinobacteria;c__Actinobacteria;o__Actinomycetales;f__Streptomycetaceae	0.655846	0.522033	0.222703	0.173261	0.678451	0.71547		k__Bacteria.p__Actinobacteria.c__Actinobacteria.o__Actinomycetales.f__Streptomycetaceae	0.225444	0.637325	0.879358	1.31236	0.258303	0.28595	0.296809	0.744696	0.998966	1.97116	0.167506	0.394306	0.470711	0.496343	0.327451	0.860846	0.496343	0.327451
k__Bacteria;p__Actinobacteria;c__Actinobacteria;o__Actinomycetales;f__Thermomonosporaceae	8.29634	0.000566678	0.0121857	0.382516	0.538185	0.666076		k__Bacteria.p__Actinobacteria.c__Actinobacteria.o__Actinomycetales.f__Thermomonosporaceae	3.87434	0.0554982	0.588353	3.40787	0.0717775	0.223075	2.53716	0.090874	0.991591	0.0848415	0.772241	0.557264	0.58392	0.448953	0.314776	0.0348123	0.448953	0.314776
k__Bacteria;p__Actinobacteria;c__Actinobacteria;o__Bifidobacteriales;f__Bifidobacteriaceae	1.51531	0.22657	0.189014	2.46396	0.120809	0.35816		k__Bacteria.p__Actinobacteria.c__Actinobacteria.o__Bifidobacteriales.f__Bifidobacteriaceae	1.20544	0.278348	0.76096	0.0904358	0.765073	0.531048	0.0848278	0.918824	0.999162	4.18118	0.047027	0.285996	1.90357	0.174812	0.240876	0.750978	0.174812	0.240876
k__Bacteria;p__Actinobacteria;c__Coriobacteriia;o__Coriobacteriales;f__Coriobacteriaceae	0.516843	0.598566	0.237824	5.84822	0.0180879	0.113957		k__Bacteria.p__Actinobacteria.c__Coriobacteriia.o__Coriobacteriales.f__Coriobacteriaceae	1.3171	0.257458	0.746482	3.22325	0.0796296	0.224455	0.525559	0.594973	0.998706	0.170234	0.681954	0.526408	14.6539	0.000414014	0.00437366	0.439132	0.000414014	0.00437366
k__Bacteria;p__Actinobacteria;c__Rubrobacteria;o__Rubrobacterales;f__Rubrobacteraceae	0.66843	0.515621	0.222325	1.90116	0.172159	0.403584		k__Bacteria.p__Actinobacteria.c__Rubrobacteria.o__Rubrobacterales.f__Rubrobacteraceae	0.125647	0.724721	0.89234	2.10513	0.154062	0.230761	0.155337	0.856605	0.999101	0.257452	0.614469	0.500382	1.12272	0.295248	0.259918	3.74478	0.295248	0.259918
k__Bacteria;p__Actinobacteria;c__Thermoleophilia;o__Gaiellales;f__Gaiellaceae	2.07052	0.133464	0.15931	0.686381	0.410099	0.603169		k__Bacteria.p__Actinobacteria.c__Thermoleophilia.o__Gaiellales.f__Gaiellaceae	0.501934	0.482475	0.846578	4.54939	0.0386793	0.211774	0.176003	0.839216	0.999083	3.95997	0.0529771	0.289301	0.481913	0.491291	0.326172	0.112615	0.491291	0.326172
k__Bacteria;p__Actinobacteria;c__Thermoleophilia;o__Solirubrobacterales;f__	1.48138	0.234077	0.190648	0.915481	0.341822	0.558871		k__Bacteria.p__Actinobacteria.c__Thermoleophilia.o__Solirubrobacterales.f__	0.33574	0.565322	0.86605	3.08111	0.0863289	0.225445	0.594464	0.55633	0.998617	3.64564	0.062903	0.293532	0.327232	0.570272	0.358728	0.714714	0.570272	0.358728
k__Bacteria;p__Actinobacteria;c__Thermoleophilia;o__Solirubrobacterales;f__Solirubrobacteraceae	2.65431	0.0771323	0.137285	2.26837	0.136353	0.37426		k__Bacteria.p__Actinobacteria.c__Thermoleophilia.o__Solirubrobacterales.f__Solirubrobacteraceae	0.0364337	0.849521	0.90668	3.04576	0.0880916	0.225682	0.363064	0.697654	0.998897	0.150762	0.699724	0.532817	0.732026	0.39697	0.298907	0.839626	0.39697	0.298907
k__Bacteria;p__Armatimonadetes;c__0319-6E2;o__;f__	2.45439	0.0929783	0.139086	2.33969	0.130436	0.368421		k__Bacteria.p__Armatimonadetes.c__0319-6E2.o__.f__	0.125647	0.724721	0.89234	2.10513	0.154062	0.230761	0.155337	0.856605	0.999101	0.257452	0.614469	0.500382	1.12272	0.295248	0.259918	3.74478	0.295248	0.259918
k__Bacteria;p__Armatimonadetes;c__Chthonomonadetes;o__Chthonomonadales;f__Chthonomonadaceae	2.45439	0.0929783	0.139086	2.33969	0.130436	0.368421		k__Bacteria.p__Armatimonadetes.c__Chthonomonadetes.o__Chthonomonadales.f__Chthonomonadaceae	0.125647	0.724721	0.89234	2.10513	0.154062	0.230761	0.155337	0.856605	0.999101	0.257452	0.614469	0.500382	1.12272	0.295248	0.259918	3.74478	0.295248	0.259918
k__Bacteria;p__Bacteroidetes;__;__;__	1.47763	0.234921	0.190827	1.26374	0.264627	0.495153		k__Bacteria.p__Bacteroidetes.__.__.__	3.46826	0.069399	0.610146	1.1331	0.293057	0.302536	1.20873	0.308518	0.997508	1.14896	0.289746	0.449378	0.789108	0.379312	0.292969	1.14814	0.379312	0.292969
k__Bacteria;p__Bacteroidetes;c__Bacteroidia;o__Bacteroidales;__	0.766816	0.468194	0.219257	0.0202205	0.887315	0.766829		k__Bacteria.p__Bacteroidetes.c__Bacteroidia.o__Bacteroidales.__	2.58643	0.115102	0.648209	0.785809	0.380301	0.360164	0.549579	0.581193	0.998676	0.17174	0.68063	0.525924	0.041797	0.838972	0.451447	2.35756	0.838972	0.451447
k__Bacteria;p__Bacteroidetes;c__Bacteroidia;o__Bacteroidales;f__	2.40598	0.0972951	0.139481	14.1731	0.000334648	0.00737608		k__Bacteria.p__Bacteroidetes.c__Bacteroidia.o__Bacteroidales.f__	0.535723	0.468181	0.842631	0.45098	0.505462	0.427968	2.93788	0.0636887	0.988045	6.08365	0.0177064	0.244766	3.29592	0.0764301	0.201822	0.958282	0.0764301	0.201822
k__Bacteria;p__Bacteroidetes;c__Bacteroidia;o__Bacteroidales;f__Bacteroidaceae	0.0780794	0.924968	0.318825	0.439262	0.509566	0.653815		k__Bacteria.p__Bacteroidetes.c__Bacteroidia.o__Bacteroidales.f__Bacteroidaceae	9.22936	0.00403934	0.237731	8.37601	0.00594923	0.131994	0.754329	0.476448	0.998385	0.000418009	0.983783	0.615898	15.6033	0.000285604	0.00380373	0.0187026	0.000285604	0.00380373
k__Bacteria;p__Bacteroidetes;c__Bacteroidia;o__Bacteroidales;f__Prevotellaceae	1.27321	0.286074	0.200141	13.2993	0.000494798	0.00831283		k__Bacteria.p__Bacteroidetes.c__Bacteroidia.o__Bacteroidales.f__Prevotellaceae	2.98652	0.0911363	0.632454	0.686714	0.411861	0.378732	1.05204	0.358039	0.997852	4.99359	0.0306906	0.271306	3.19841	0.080757	0.204986	0.296156	0.080757	0.204986
k__Bacteria;p__Bacteroidetes;c__Bacteroidia;o__Bacteroidales;f__Rikenellaceae	0.718906	0.490702	0.220776	0.0384515	0.845084	0.757996		k__Bacteria.p__Bacteroidetes.c__Bacteroidia.o__Bacteroidales.f__Rikenellaceae	5.96429	0.0187846	0.468913	1.64584	0.206397	0.261798	0.0105294	0.989528	0.999222	0.00140171	0.970308	0.61263	0.000209641	0.988515	0.492301	0.00137257	0.988515	0.492301
k__Bacteria;p__Bacteroidetes;c__Bacteroidia;o__Bacteroidales;f__S24-7	1.22139	0.300773	0.202357	0.0380794	0.845826	0.758157		k__Bacteria.p__Bacteroidetes.c__Bacteroidia.o__Bacteroidales.f__S24-7	0.479264	0.492478	0.849224	11.5761	0.00145491	0.0555704	0.538867	0.587297	0.99869	0.0394398	0.843516	0.578922	1.25983	0.267911	0.25691	1.4385	0.267911	0.25691
k__Bacteria;p__Bacteroidetes;c__Bacteroidia;o__Bacteroidales;f__[Odoribacteraceae]	0.677212	0.511194	0.222059	0.147814	0.70175	0.722294		k__Bacteria.p__Bacteroidetes.c__Bacteroidia.o__Bacteroidales.f__[Odoribacteraceae]	0.216393	0.64415	0.880483	2.20675	0.144703	0.230314	0.814991	0.449363	0.998288	2.54879	0.117703	0.362628	0.329743	0.568802	0.358135	0.0300275	0.568802	0.358135
k__Bacteria;p__Bacteroidetes;c__Bacteroidia;o__Bacteroidales;f__[Paraprevotellaceae]	2.40891	0.0970288	0.139458	9.40456	0.00303474	0.0382387		k__Bacteria.p__Bacteroidetes.c__Bacteroidia.o__Bacteroidales.f__[Paraprevotellaceae]	2.73273	0.105595	0.642727	2.06682	0.157773	0.231775	3.17754	0.0516343	0.985295	2.23815	0.141946	0.380173	3.45882	0.069765	0.196416	1.2138	0.069765	0.196416
k__Bacteria;p__Bacteroidetes;c__Bacteroidia;o__Bacteroidales;f__p-2534-18B5	0.459094	0.633668	0.244605	0.2093	0.648675	0.706246		k__Bacteria.p__Bacteroidetes.c__Bacteroidia.o__Bacteroidales.f__p-2534-18B5	1.45403	0.234475	0.728382	2.78855	0.102205	0.227295	1.92401	0.158384	0.995158	1.75645	0.192067	0.409234	2.12558	0.152124	0.235594	1.56417	0.152124	0.235594
k__Bacteria;p__Bacteroidetes;c__Cytophagia;o__Cytophagales;f__Cytophagaceae	1.32112	0.273139	0.198038	0.00407659	0.949266	0.778678		k__Bacteria.p__Bacteroidetes.c__Cytophagia.o__Cytophagales.f__Cytophagaceae	3.81345	0.0573712	0.591798	0.307679	0.581982	0.462774	0.376658	0.688392	0.998882	0.272888	0.604082	0.499512	0.395273	0.532866	0.343276	0.28196	0.532866	0.343276
k__Bacteria;p__Bacteroidetes;c__Flavobacteriia;o__Flavobacteriales;f__Flavobacteriaceae	0.701692	0.499058	0.22131	6.32502	0.0141066	0.0947986		k__Bacteria.p__Bacteroidetes.c__Flavobacteriia.o__Flavobacteriales.f__Flavobacteriaceae	0.33574	0.565322	0.86605	3.08111	0.0863289	0.225445	0.594464	0.55633	0.998617	3.64564	0.062903	0.293532	0.327232	0.570272	0.358728	0.714714	0.570272	0.358728
k__Bacteria;p__Bacteroidetes;c__Flavobacteriia;o__Flavobacteriales;f__[Weeksellaceae]	0.768484	0.46743	0.219203	2.00445	0.161091	0.395476		k__Bacteria.p__Bacteroidetes.c__Flavobacteriia.o__Flavobacteriales.f__[Weeksellaceae]	0.584694	0.448655	0.836899	0.0855969	0.771258	0.533053	0.830757	0.442591	0.998262	0.917728	0.343428	0.463348	0.255387	0.615888	0.376616	0.0014482	0.615888	0.376616
k__Bacteria;p__Bacteroidetes;c__[Saprospirae];o__[Saprospirales];f__Chitinophagaceae	2.25995	0.111609	0.148212	0.0389645	0.844068	0.757776		k__Bacteria.p__Bacteroidetes.c__[Saprospirae].o__[Saprospirales].f__Chitinophagaceae	2.19949	0.145349	0.661243	1.6702	0.203134	0.260042	0.710938	0.496865	0.998451	2.05281	0.159156	0.390081	1.9148	0.173572	0.240618	0.0527464	0.173572	0.240618
k__Bacteria;p__Chloroflexi;c__Anaerolineae;o__SBR1031;f__A4b	0.65491	0.522514	0.222731	0.0235813	0.878379	0.765014		k__Bacteria.p__Chloroflexi.c__Anaerolineae.o__SBR1031.f__A4b	2.14242	0.150548	0.662995	1.53718	0.221761	0.26965	0.286224	0.752514	0.998977	0.829702	0.367437	0.468484	2.0681	0.157647	0.236997	1.46396	0.157647	0.236997
k__Bacteria;p__Chloroflexi;c__Ellin6529;o__;f__	2.46687	0.0918977	0.138982	2.27873	0.135476	0.373415		k__Bacteria.p__Chloroflexi.c__Ellin6529.o__.f__	0.125647	0.724721	0.89234	2.10513	0.154062	0.230761	0.155337	0.856605	0.999101	0.257452	0.614469	0.500382	1.12272	0.295248	0.259918	3.74478	0.295248	0.259918
k__Bacteria;p__Chloroflexi;c__Gitt-GS-136;o__;f__	1.32022	0.273376	0.198078	0.0479013	0.827367	0.754089		k__Bacteria.p__Chloroflexi.c__Gitt-GS-136.o__.f__	4.81256	0.0337064	0.531607	3.60233	0.0644247	0.221499	0.541642	0.585709	0.998686	1.95345	0.169385	0.395211	4.91476	0.0319663	0.144084	3.24699	0.0319663	0.144084
k__Bacteria;p__Chloroflexi;c__Ktedonobacteria;o__Ktedonobacterales;f__Ktedonobacteraceae	2.45439	0.0929783	0.139086	2.33969	0.130436	0.368421		k__Bacteria.p__Chloroflexi.c__Ktedonobacteria.o__Ktedonobacterales.f__Ktedonobacteraceae	0.125647	0.724721	0.89234	2.10513	0.154062	0.230761	0.155337	0.856605	0.999101	0.257452	0.614469	0.500382	1.12272	0.295248	0.259918	3.74478	0.295248	0.259918
k__Bacteria;p__Chloroflexi;c__TK10;o__B07_WMSP1;__	0.701692	0.499058	0.22131	6.32502	0.0141066	0.0947986		k__Bacteria.p__Chloroflexi.c__TK10.o__B07_WMSP1.__	0.33574	0.565322	0.86605	3.08111	0.0863289	0.225445	0.594464	0.55633	0.998617	3.64564	0.062903	0.293532	0.327232	0.570272	0.358728	0.714714	0.570272	0.358728
k__Bacteria;p__Chloroflexi;c__Thermomicrobia;o__JG30-KF-CM45;f__	2.45439	0.0929783	0.139086	2.33969	0.130436	0.368421		k__Bacteria.p__Chloroflexi.c__Thermomicrobia.o__JG30-KF-CM45.f__	0.125647	0.724721	0.89234	2.10513	0.154062	0.230761	0.155337	0.856605	0.999101	0.257452	0.614469	0.500382	1.12272	0.295248	0.259918	3.74478	0.295248	0.259918
k__Bacteria;p__Cyanobacteria;c__4C0d-2;o__YS2;f__	2.21482	0.116458	0.150884	7.54006	0.00759325	0.0703378		k__Bacteria.p__Cyanobacteria.c__4C0d-2.o__YS2.f__	0.0105638	0.918615	0.913089	0.00869764	0.926129	0.578202	5.14705	0.00990766	0.927833	2.26683	0.139481	0.378602	1.34904	0.251853	0.254879	0.0084775	0.251853	0.254879
k__Bacteria;p__Fibrobacteres;c__Fibrobacteria;o__Fibrobacterales;f__Fibrobacteraceae	0.977016	0.3813	0.212008	0.0154385	0.901457	0.769644		k__Bacteria.p__Fibrobacteres.c__Fibrobacteria.o__Fibrobacterales.f__Fibrobacteraceae	2.40506	0.128273	0.654575	0.719591	0.400976	0.372451	2.04527	0.141742	0.994593	1.23023	0.273526	0.444296	0.758341	0.388684	0.296158	0.0982532	0.388684	0.296158
k__Bacteria;p__Firmicutes;c__Bacilli;o__Bacillales;__	2.45636	0.092807	0.13907	0.0250533	0.874671	0.764253		k__Bacteria.p__Firmicutes.c__Bacilli.o__Bacillales.__	3.87434	0.0554982	0.588353	3.40787	0.0717775	0.223075	2.53716	0.090874	0.991591	0.0848415	0.772241	0.557264	0.58392	0.448953	0.314776	0.0348123	0.448953	0.314776
k__Bacteria;p__Firmicutes;c__Bacilli;o__Bacillales;f__Bacillaceae	0.95149	0.390902	0.21294	2.66172	0.107096	0.341653		k__Bacteria.p__Firmicutes.c__Bacilli.o__Bacillales.f__Bacillaceae	0.664882	0.419335	0.827463	0.192225	0.663266	0.49539	0.0406643	0.960188	0.999198	0.378152	0.541835	0.49368	3.7896	0.0581236	0.185032	2.97973	0.0581236	0.185032
k__Bacteria;p__Firmicutes;c__Bacilli;o__Bacillales;f__Paenibacillaceae	0.655846	0.522033	0.222703	0.173261	0.678451	0.71547		k__Bacteria.p__Firmicutes.c__Bacilli.o__Bacillales.f__Paenibacillaceae	0.225444	0.637325	0.879358	1.31236	0.258303	0.28595	0.296809	0.744696	0.998966	1.97116	0.167506	0.394306	0.470711	0.496343	0.327451	0.860846	0.496343	0.327451
k__Bacteria;p__Firmicutes;c__Bacilli;o__Bacillales;f__Planococcaceae	2.45439	0.0929783	0.139086	2.33969	0.130436	0.368421		k__Bacteria.p__Firmicutes.c__Bacilli.o__Bacillales.f__Planococcaceae	0.125647	0.724721	0.89234	2.10513	0.154062	0.230761	0.155337	0.856605	0.999101	0.257452	0.614469	0.500382	1.12272	0.295248	0.259918	3.74478	0.295248	0.259918
k__Bacteria;p__Firmicutes;c__Bacilli;o__Lactobacillales;f__Lactobacillaceae	0.653666	0.523153	0.222768	0.00906743	0.924399	0.774069		k__Bacteria.p__Firmicutes.c__Bacilli.o__Lactobacillales.f__Lactobacillaceae	0.799516	0.376216	0.811417	1.76808	0.190631	0.253003	3.02089	0.0592104	0.987152	0.0154892	0.901535	0.595047	1.80425	0.186246	0.243561	0.728436	0.186246	0.243561
k__Bacteria;p__Firmicutes;c__Bacilli;o__Turicibacterales;f__Turicibacteraceae	0.356893	0.701062	0.261856	0.0155439	0.901123	0.769579		k__Bacteria.p__Firmicutes.c__Bacilli.o__Turicibacterales.f__Turicibacteraceae	1.86723	0.178895	0.6717	0.886482	0.351692	0.342345	0.78426	0.462877	0.998338	0.262668	0.610916	0.500087	1.06453	0.307954	0.265493	0.403498	0.307954	0.265493
k__Bacteria;p__Firmicutes;c__Clostridia;__;__	2.5461	0.0853304	0.138294	0.336454	0.563669	0.676287		k__Bacteria.p__Firmicutes.c__Clostridia.__.__	1.62453	0.209306	0.705345	1.21222	0.277017	0.293216	1.29803	0.283554	0.99729	0.355414	0.55419	0.49493	0.252283	0.618035	0.377433	0.576151	0.618035	0.377433
k__Bacteria;p__Firmicutes;c__Clostridia;o__Clostridiales;__	0.126104	0.881715	0.308515	8.35125	0.00507184	0.0550451		k__Bacteria.p__Firmicutes.c__Clostridia.o__Clostridiales.__	0.572939	0.453221	0.838276	0.129543	0.720668	0.516135	0.0177621	0.982402	0.999216	3.77467	0.0586003	0.291859	4.39609	0.0419402	0.163165	0.00934954	0.0419402	0.163165
k__Bacteria;p__Firmicutes;c__Clostridia;o__Clostridiales;f__	0.69857	0.500589	0.221407	0.122199	0.727668	0.72951		k__Bacteria.p__Firmicutes.c__Clostridia.o__Clostridiales.f__	1.45559	0.234229	0.728174	0.325569	0.57125	0.45815	1.88901	0.163558	0.995311	0.00377347	0.951303	0.607926	0.0477426	0.828073	0.448211	1.60883	0.828073	0.448211
k__Bacteria;p__Firmicutes;c__Clostridia;o__Clostridiales;f__Christensenellaceae	0.0804016	0.922827	0.318322	2.01466	0.160042	0.394668		k__Bacteria.p__Firmicutes.c__Clostridia.o__Clostridiales.f__Christensenellaceae	5.19708	0.0276452	0.512688	0.401045	0.529904	0.439566	1.7074	0.1934	0.996031	1.26326	0.267271	0.442205	6.59308	0.0137969	0.0874506	0.657924	0.0137969	0.0874506
k__Bacteria;p__Firmicutes;c__Clostridia;o__Clostridiales;f__Clostridiaceae	0.641476	0.529456	0.223242	0.000132139	0.99086	0.78598		k__Bacteria.p__Firmicutes.c__Clostridia.o__Clostridiales.f__Clostridiaceae	0.23224	0.632312	0.878517	0.463328	0.499722	0.425175	1.52781	0.228558	0.99664	0.154763	0.695968	0.531477	0.00313453	0.955612	0.483843	0.00391741	0.955612	0.483843
k__Bacteria;p__Firmicutes;c__Clostridia;o__Clostridiales;f__Dehalobacteriaceae	1.4783	0.23477	0.190795	1.63604	0.204921	0.431659		k__Bacteria.p__Firmicutes.c__Clostridia.o__Clostridiales.f__Dehalobacteriaceae	2.44164	0.125483	0.653329	2.31609	0.135362	0.229807	0.8113	0.450964	0.998294	0.178983	0.674357	0.523615	2.15506	0.149378	0.234864	0.00177602	0.149378	0.234864
k__Bacteria;p__Firmicutes;c__Clostridia;o__Clostridiales;f__Eubacteriaceae	0.325621	0.723122	0.267889	0.248875	0.619368	0.696564		k__Bacteria.p__Firmicutes.c__Clostridia.o__Clostridiales.f__Eubacteriaceae	0.450583	0.505648	0.852573	0.610242	0.438977	0.393847	0.158234	0.854145	0.999099	0.0509806	0.822436	0.57274	0.000473935	0.982732	0.490835	2.43727	0.982732	0.490835
k__Bacteria;p__Firmicutes;c__Clostridia;o__Clostridiales;f__Lachnospiraceae	1.05899	0.352074	0.208919	18.7992	4.57751e-05	0.00230712		k__Bacteria.p__Firmicutes.c__Clostridia.o__Clostridiales.f__Lachnospiraceae	6.71947	0.0129777	0.418972	0.441435	0.509978	0.430147	1.67735	0.198865	0.99614	10.1373	0.00270147	0.107153	15.179	0.000336857	0.00406348	0.140782	0.000336857	0.00406348
k__Bacteria;p__Firmicutes;c__Clostridia;o__Clostridiales;f__Peptococcaceae	0.810217	0.44872	0.217839	1.67813	0.199255	0.427218		k__Bacteria.p__Firmicutes.c__Clostridia.o__Clostridiales.f__Peptococcaceae	0.04635	0.830559	0.904752	3.72521	0.0602101	0.220434	1.3569	0.268258	0.997136	2.25052	0.140877	0.379496	3.70318	0.0609427	0.188054	0.359875	0.0609427	0.188054
k__Bacteria;p__Firmicutes;c__Clostridia;o__Clostridiales;f__Peptostreptococcaceae	1.93972	0.151081	0.166746	4.12356	0.0459331	0.221755		k__Bacteria.p__Firmicutes.c__Clostridia.o__Clostridiales.f__Peptostreptococcaceae	0.212788	0.646916	0.880933	0.777962	0.382669	0.361595	1.37841	0.262888	0.997077	1.38557	0.24563	0.434331	2.92107	0.0946388	0.213665	0.711313	0.0946388	0.213665
k__Bacteria;p__Firmicutes;c__Clostridia;o__Clostridiales;f__Ruminococcaceae	1.12915	0.328889	0.206156	0.328611	0.56824	0.678052		k__Bacteria.p__Firmicutes.c__Clostridia.o__Clostridiales.f__Ruminococcaceae	3.17768	0.0817119	0.624053	0.004749	0.945378	0.583211	0.949002	0.395085	0.998053	1.36407	0.249269	0.43573	0.132918	0.717213	0.412987	1.60003	0.717213	0.412987
k__Bacteria;p__Firmicutes;c__Clostridia;o__Clostridiales;f__Veillonellaceae	1.13561	0.326833	0.205896	1.10426	0.2968	0.523819		k__Bacteria.p__Firmicutes.c__Clostridia.o__Clostridiales.f__Veillonellaceae	0.00958334	0.922471	0.913421	2.7993	0.101567	0.227231	0.423644	0.65736	0.998829	2.34778	0.132787	0.374111	0.51112	0.478518	0.322864	2.61034	0.478518	0.322864
k__Bacteria;p__Firmicutes;c__Clostridia;o__Clostridiales;f__[Mogibacteriaceae]	0.610729	0.545706	0.226829	0.75676	0.387196	0.589336		k__Bacteria.p__Firmicutes.c__Clostridia.o__Clostridiales.f__[Mogibacteriaceae]	0.292206	0.5916	0.871234	0.204813	0.653139	0.491544	0.953097	0.393539	0.998046	0.436368	0.512405	0.490488	0.118535	0.732307	0.418045	1.05722	0.732307	0.418045
k__Bacteria;p__Firmicutes;c__Erysipelotrichi;o__Erysipelotrichales;f__Erysipelotrichaceae	1.81986	0.169323	0.17335	0.204259	0.652645	0.70751		k__Bacteria.p__Firmicutes.c__Erysipelotrichi.o__Erysipelotrichales.f__Erysipelotrichaceae	0.00128832	0.971534	0.917432	0.18855	0.666298	0.49653	2.25564	0.117069	0.99346	0.243943	0.623886	0.504184	2.78401	0.102476	0.217767	0.661079	0.102476	0.217767
k__Bacteria;p__Gemmatimonadetes;c__Gemm-1;o__;f__	0.66843	0.515621	0.222325	1.90116	0.172159	0.403584		k__Bacteria.p__Gemmatimonadetes.c__Gemm-1.o__.f__	0.125647	0.724721	0.89234	2.10513	0.154062	0.230761	0.155337	0.856605	0.999101	0.257452	0.614469	0.500382	1.12272	0.295248	0.259918	3.74478	0.295248	0.259918
k__Bacteria;p__Lentisphaerae;c__[Lentisphaeria];o__Victivallales;f__Victivallaceae	0.757508	0.472483	0.219556	0.073595	0.786938	0.744681		k__Bacteria.p__Lentisphaerae.c__[Lentisphaeria].o__Victivallales.f__Victivallaceae	0.00448353	0.946925	0.915468	1.26852	0.266291	0.289132	0.841185	0.438171	0.998244	0.613763	0.437669	0.480715	0.371201	0.545556	0.348601	0.107616	0.545556	0.348601
k__Bacteria;p__Nitrospirae;c__Nitrospira;o__Nitrospirales;f__0319-6A21	2.46687	0.0918977	0.138982	2.27873	0.135476	0.373415		k__Bacteria.p__Nitrospirae.c__Nitrospira.o__Nitrospirales.f__0319-6A21	0.125647	0.724721	0.89234	2.10513	0.154062	0.230761	0.155337	0.856605	0.999101	0.257452	0.614469	0.500382	1.12272	0.295248	0.259918	3.74478	0.295248	0.259918
k__Bacteria;p__Planctomycetes;c__Planctomycetia;o__Gemmatales;f__Gemmataceae	0.671038	0.514302	0.222246	2.248	0.1381	0.375921		k__Bacteria.p__Planctomycetes.c__Planctomycetia.o__Gemmatales.f__Gemmataceae	0.125647	0.724721	0.89234	2.10513	0.154062	0.230761	0.155337	0.856605	0.999101	0.257452	0.614469	0.500382	1.12272	0.295248	0.259918	3.74478	0.295248	0.259918
k__Bacteria;p__Planctomycetes;c__Planctomycetia;o__Gemmatales;f__Isosphaeraceae	0.655792	0.522061	0.222705	0.00957468	0.922319	0.773675		k__Bacteria.p__Planctomycetes.c__Planctomycetia.o__Gemmatales.f__Isosphaeraceae	1.87454	0.178065	0.670673	0.474459	0.494643	0.42268	1.29439	0.284528	0.997299	0.13202	0.718127	0.539273	0.751459	0.390826	0.296875	0.333531	0.390826	0.296875
k__Bacteria;p__Planctomycetes;c__Planctomycetia;o__Pirellulales;f__Pirellulaceae	1.88077	0.159786	0.170021	0.123752	0.726014	0.72906		k__Bacteria.p__Planctomycetes.c__Planctomycetia.o__Pirellulales.f__Pirellulaceae	3.30601	0.0759973	0.618082	0.598739	0.443293	0.396185	0.661351	0.521324	0.998524	4.85255	0.0330136	0.274158	10.7045	0.00211112	0.0191159	8.48733	0.00211112	0.0191159
k__Bacteria;p__Proteobacteria;__;__;__	0.814915	0.446663	0.217683	14.5702	0.000280645	0.00691297		k__Bacteria.p__Proteobacteria.__.__.__	0.000501611	0.982235	0.918258	0.522724	0.473597	0.412107	2.12741	0.131517	0.994175	2.42665	0.126618	0.369661	43.4116	5.08551e-08	1.6117e-06	0.507018	5.08551e-08	1.6117e-06
k__Bacteria;p__Proteobacteria;c__Alphaproteobacteria;__;__	0.894853	0.413102	0.214956	1.03644	0.312012	0.536269		k__Bacteria.p__Proteobacteria.c__Alphaproteobacteria.__.__	3.7835e-05	0.995121	0.919231	0.342665	0.561355	0.453816	0.038211	0.962542	0.9992	0.275419	0.602415	0.49937	8.19159	0.00647641	0.0505503	0.310778	0.00647641	0.0505503
k__Bacteria;p__Proteobacteria;c__Alphaproteobacteria;o__Caulobacterales;f__Caulobacteraceae	0.212755	0.808853	0.290425	1.172	0.282554	0.511538		k__Bacteria.p__Proteobacteria.c__Alphaproteobacteria.o__Caulobacterales.f__Caulobacteraceae	0.00264808	0.959198	0.916459	0.232586	0.632059	0.483347	0.125826	0.882092	0.999127	2.09553	0.154982	0.387836	0.31455	0.577813	0.361756	1.63989	0.577813	0.361756
k__Bacteria;p__Proteobacteria;c__Alphaproteobacteria;o__RF32;f__	1.03604	0.360016	0.209799	0.506526	0.478915	0.639643		k__Bacteria.p__Proteobacteria.c__Alphaproteobacteria.o__RF32.f__	0.33574	0.565322	0.86605	3.08111	0.0863289	0.225445	0.594464	0.55633	0.998617	3.64564	0.062903	0.293532	0.327232	0.570272	0.358728	0.714714	0.570272	0.358728
k__Bacteria;p__Proteobacteria;c__Alphaproteobacteria;o__Rhizobiales;f__	2.45439	0.0929783	0.139086	2.33969	0.130436	0.368421		k__Bacteria.p__Proteobacteria.c__Alphaproteobacteria.o__Rhizobiales.f__	0.125647	0.724721	0.89234	2.10513	0.154062	0.230761	0.155337	0.856605	0.999101	0.257452	0.614469	0.500382	1.12272	0.295248	0.259918	3.74478	0.295248	0.259918
k__Bacteria;p__Proteobacteria;c__Alphaproteobacteria;o__Rhizobiales;f__Bradyrhizobiaceae	4.99845	0.00923686	0.088088	4.49205	0.0374538	0.194673		k__Bacteria.p__Proteobacteria.c__Alphaproteobacteria.o__Rhizobiales.f__Bradyrhizobiaceae	0.125647	0.724721	0.89234	2.10513	0.154062	0.230761	0.155337	0.856605	0.999101	0.257452	0.614469	0.500382	1.12272	0.295248	0.259918	3.74478	0.295248	0.259918
k__Bacteria;p__Proteobacteria;c__Alphaproteobacteria;o__Rhizobiales;f__Hyphomicrobiaceae	0.434726	0.649107	0.247467	0.381288	0.538836	0.666346		k__Bacteria.p__Proteobacteria.c__Alphaproteobacteria.o__Rhizobiales.f__Hyphomicrobiaceae	0.0411329	0.840238	0.905746	1.58254	0.215184	0.26637	0.141875	0.868134	0.999113	1.30652	0.25935	0.439444	2.62988	0.11218	0.222224	0.0577327	0.11218	0.222224
k__Bacteria;p__Proteobacteria;c__Alphaproteobacteria;o__Rhizobiales;f__Methylobacteriaceae	0.497367	0.610176	0.240111	0.349443	0.556254	0.673381		k__Bacteria.p__Proteobacteria.c__Alphaproteobacteria.o__Rhizobiales.f__Methylobacteriaceae	0.0220713	0.882592	0.909861	0.163656	0.687818	0.504476	2.64724	0.0823716	0.990731	0.380471	0.540604	0.493552	0.0159831	0.899986	0.468885	3.20834	0.899986	0.468885
k__Bacteria;p__Proteobacteria;c__Alphaproteobacteria;o__Rhizobiales;f__Rhizobiaceae	0.701692	0.499058	0.22131	6.32502	0.0141066	0.0947986		k__Bacteria.p__Proteobacteria.c__Alphaproteobacteria.o__Rhizobiales.f__Rhizobiaceae	0.33574	0.565322	0.86605	3.08111	0.0863289	0.225445	0.594464	0.55633	0.998617	3.64564	0.062903	0.293532	0.327232	0.570272	0.358728	0.714714	0.570272	0.358728
k__Bacteria;p__Proteobacteria;c__Alphaproteobacteria;o__Rhodobacterales;f__Hyphomonadaceae	0.655846	0.522033	0.222703	0.173261	0.678451	0.71547		k__Bacteria.p__Proteobacteria.c__Alphaproteobacteria.o__Rhodobacterales.f__Hyphomonadaceae	0.225444	0.637325	0.879358	1.31236	0.258303	0.28595	0.296809	0.744696	0.998966	1.97116	0.167506	0.394306	0.470711	0.496343	0.327451	0.860846	0.496343	0.327451
k__Bacteria;p__Proteobacteria;c__Alphaproteobacteria;o__Rhodospirillales;f__Acetobacteraceae	0.260144	0.771652	0.280819	0.177508	0.674762	0.714359		k__Bacteria.p__Proteobacteria.c__Alphaproteobacteria.o__Rhodospirillales.f__Acetobacteraceae	0.584694	0.448655	0.836899	0.0855969	0.771258	0.533053	0.830757	0.442591	0.998262	0.917728	0.343428	0.463348	0.255387	0.615888	0.376616	0.0014482	0.615888	0.376616
k__Bacteria;p__Proteobacteria;c__Alphaproteobacteria;o__Rickettsiales;__	3.32178	0.0416184	0.128926	0.526231	0.470515	0.635554		k__Bacteria.p__Proteobacteria.c__Alphaproteobacteria.o__Rickettsiales.__	0.0684764	0.794818	0.900894	2.11526	0.153099	0.230718	1.51236	0.231879	0.996688	0.36949	0.54648	0.494156	2.98984	0.0909626	0.211559	0.0349564	0.0909626	0.211559
k__Bacteria;p__Proteobacteria;c__Alphaproteobacteria;o__Rickettsiales;f__	0.431457	0.651208	0.247851	13.5768	0.000436754	0.00802964		k__Bacteria.p__Proteobacteria.c__Alphaproteobacteria.o__Rickettsiales.f__	1.68928	0.200621	0.69646	0.965517	0.331297	0.329024	0.132673	0.876109	0.999121	1.57875	0.215723	0.421482	17.413	0.000143474	0.00268588	0.410681	0.000143474	0.00268588
k__Bacteria;p__Proteobacteria;c__Alphaproteobacteria;o__Sphingomonadales;f__Erythrobacteraceae	0.763145	0.46988	0.219375	1.38611	0.242887	0.473746		k__Bacteria.p__Proteobacteria.c__Alphaproteobacteria.o__Sphingomonadales.f__Erythrobacteraceae	0.398283	0.531318	0.858689	0.353336	0.555345	0.451149	0.194051	0.824333	0.999066	0.339402	0.563217	0.495813	2.74421	0.104887	0.218934	0.775884	0.104887	0.218934
k__Bacteria;p__Proteobacteria;c__Alphaproteobacteria;o__Sphingomonadales;f__Sphingomonadaceae	1.34254	0.267552	0.197083	0.106546	0.745045	0.734141		k__Bacteria.p__Proteobacteria.c__Alphaproteobacteria.o__Sphingomonadales.f__Sphingomonadaceae	0.355611	0.55408	0.863703	5.69538	0.0214812	0.194653	0.480205	0.621934	0.998762	0.286607	0.595161	0.498743	0.0360781	0.850248	0.454756	0.441766	0.850248	0.454756
k__Bacteria;p__Proteobacteria;c__Betaproteobacteria;__;__	0.654314	0.52282	0.222749	0.0237403	0.877973	0.764931		k__Bacteria.p__Proteobacteria.c__Betaproteobacteria.__.__	1.88382	0.177017	0.670421	1.48826	0.229135	0.273193	0.16323	0.84992	0.999094	0.811674	0.372644	0.469524	2.07316	0.157152	0.236874	1.24909	0.157152	0.236874
k__Bacteria;p__Proteobacteria;c__Betaproteobacteria;o__Burkholderiales;__	2.43432	0.0947436	0.139252	0.714481	0.400722	0.59762		k__Bacteria.p__Proteobacteria.c__Betaproteobacteria.o__Burkholderiales.__	0.126309	0.724028	0.892248	2.17286	0.147749	0.230465	3.87858	0.0282735	0.973467	0.00202715	0.964297	0.611155	0.294507	0.590149	0.366647	0.27269	0.590149	0.366647
k__Bacteria;p__Proteobacteria;c__Betaproteobacteria;o__Burkholderiales;f__Alcaligenaceae	0.960003	0.387672	0.212631	1.5781	0.21304	0.441215		k__Bacteria.p__Proteobacteria.c__Betaproteobacteria.o__Burkholderiales.f__Alcaligenaceae	2.16159	0.148778	0.662412	0.024958	0.875211	0.564353	0.666052	0.518952	0.998517	0.196129	0.660083	0.518276	1.97932	0.166649	0.239115	0.494419	0.166649	0.239115
k__Bacteria;p__Proteobacteria;c__Betaproteobacteria;o__Burkholderiales;f__Comamonadaceae	0.454823	0.636346	0.245107	0.0421883	0.837833	0.756412		k__Bacteria.p__Proteobacteria.c__Betaproteobacteria.o__Burkholderiales.f__Comamonadaceae	0.635027	0.429895	0.830985	0.975116	0.328932	0.327444	0.748672	0.479059	0.998394	1.50488	0.226597	0.426454	0.249398	0.620045	0.378197	1.13559	0.620045	0.378197
k__Bacteria;p__Proteobacteria;c__Betaproteobacteria;o__Burkholderiales;f__Oxalobacteraceae	0.596657	0.553312	0.228473	0.0536218	0.817525	0.751863		k__Bacteria.p__Proteobacteria.c__Betaproteobacteria.o__Burkholderiales.f__Oxalobacteraceae	4.65358	0.0366212	0.538826	0.112386	0.739074	0.52243	0.864872	0.428301	0.998204	3.25694	0.0781279	0.318971	6.91658	0.011802	0.0788438	3.32874	0.011802	0.0788438
k__Bacteria;p__Proteobacteria;c__Betaproteobacteria;o__Ellin6067;f__	0.763145	0.46988	0.219375	1.38611	0.242887	0.473746		k__Bacteria.p__Proteobacteria.c__Betaproteobacteria.o__Ellin6067.f__	0.398283	0.531318	0.858689	0.353336	0.555345	0.451149	0.194051	0.824333	0.999066	0.339402	0.563217	0.495813	2.74421	0.104887	0.218934	0.775884	0.104887	0.218934
k__Bacteria;p__Proteobacteria;c__Betaproteobacteria;o__MND1;f__	0.654314	0.52282	0.222749	0.0237403	0.877973	0.764931		k__Bacteria.p__Proteobacteria.c__Betaproteobacteria.o__MND1.f__	1.88382	0.177017	0.670421	1.48826	0.229135	0.273193	0.163229	0.84992	0.999094	0.811674	0.372644	0.469524	2.07316	0.157152	0.236874	1.24909	0.157152	0.236874
k__Bacteria;p__Proteobacteria;c__Deltaproteobacteria;o__Myxococcales;f__	0.654314	0.52282	0.222749	0.0237403	0.877973	0.764931		k__Bacteria.p__Proteobacteria.c__Deltaproteobacteria.o__Myxococcales.f__	1.88382	0.177017	0.670421	1.48826	0.229135	0.273193	0.163229	0.84992	0.999094	0.811674	0.372644	0.469524	2.07316	0.157152	0.236874	1.24909	0.157152	0.236874
k__Bacteria;p__Proteobacteria;c__Deltaproteobacteria;o__Myxococcales;f__Cystobacteraceae	2.44946	0.0934087	0.139127	0.10293	0.749258	0.73524		k__Bacteria.p__Proteobacteria.c__Deltaproteobacteria.o__Myxococcales.f__Cystobacteraceae	4.67798	0.0361566	0.537741	0.0203341	0.887274	0.567715	0.634626	0.535026	0.998562	0.505708	0.480843	0.486685	0.259882	0.612808	0.37544	0.90569	0.612808	0.37544
k__Bacteria;p__Proteobacteria;c__Deltaproteobacteria;o__[Entotheonellales];f__[Entotheonellaceae]	2.46687	0.0918977	0.138982	2.27873	0.135476	0.373415		k__Bacteria.p__Proteobacteria.c__Deltaproteobacteria.o__[Entotheonellales].f__[Entotheonellaceae]	0.125647	0.724721	0.89234	2.10513	0.154062	0.230761	0.155337	0.856605	0.999101	0.257452	0.614469	0.500382	1.12272	0.295248	0.259918	3.74478	0.295248	0.259918
k__Bacteria;p__Proteobacteria;c__Epsilonproteobacteria;o__Campylobacterales;f__Campylobacteraceae	1.96197	0.147924	0.165497	0.31057	0.579035	0.682147		k__Bacteria.p__Proteobacteria.c__Epsilonproteobacteria.o__Campylobacterales.f__Campylobacteraceae	0.00498194	0.944057	0.915233	0.00233973	0.961645	0.587352	1.58533	0.216621	0.996455	0.00114024	0.973219	0.613341	2.24796	0.141098	0.232524	2.68488	0.141098	0.232524
k__Bacteria;p__Proteobacteria;c__Epsilonproteobacteria;o__Campylobacterales;f__Helicobacteraceae	1.0517	0.354575	0.209199	0.200578	0.655581	0.708439		k__Bacteria.p__Proteobacteria.c__Epsilonproteobacteria.o__Campylobacterales.f__Helicobacteraceae	0.943573	0.336793	0.793892	0.0139616	0.906492	0.572966	0.89214	0.417226	0.998156	0.14879	0.701596	0.533482	1.00441	0.321853	0.271335	0.064144	0.321853	0.271335
k__Bacteria;p__Proteobacteria;c__Gammaproteobacteria;o__Aeromonadales;f__Succinivibrionaceae	0.701692	0.499058	0.22131	6.32502	0.0141066	0.0947986		k__Bacteria.p__Proteobacteria.c__Gammaproteobacteria.o__Aeromonadales.f__Succinivibrionaceae	0.33574	0.565322	0.86605	3.08111	0.0863289	0.225445	0.594464	0.55633	0.998617	3.64564	0.062903	0.293532	0.327232	0.570272	0.358728	0.714714	0.570272	0.358728
k__Bacteria;p__Proteobacteria;c__Gammaproteobacteria;o__Alteromonadales;f__OM60	0.763145	0.46988	0.219375	1.38611	0.242887	0.473746		k__Bacteria.p__Proteobacteria.c__Gammaproteobacteria.o__Alteromonadales.f__OM60	0.398283	0.531318	0.858689	0.353336	0.555345	0.451149	0.194051	0.824333	0.999066	0.339402	0.563217	0.495813	2.74421	0.104887	0.218934	0.775884	0.104887	0.218934
k__Bacteria;p__Proteobacteria;c__Gammaproteobacteria;o__Alteromonadales;f__Shewanellaceae	0.110471	0.895561	0.31185	0.0177913	0.894257	0.768219		k__Bacteria.p__Proteobacteria.c__Gammaproteobacteria.o__Alteromonadales.f__Shewanellaceae	0.487348	0.488871	0.848281	0.176545	0.676452	0.500311	0.516885	0.600034	0.998717	1.37323	0.24771	0.435135	0.951525	0.334787	0.276543	1.83902	0.334787	0.276543
k__Bacteria;p__Proteobacteria;c__Gammaproteobacteria;o__Enterobacteriales;f__Enterobacteriaceae	0.238392	0.788505	0.285203	1.77285	0.187172	0.417197		k__Bacteria.p__Proteobacteria.c__Gammaproteobacteria.o__Enterobacteriales.f__Enterobacteriaceae	0.40521	0.527785	0.857877	0.0640139	0.801466	0.542603	1.4568	0.244248	0.996855	3.84087	0.0565193	0.290967	0.89037	0.350649	0.28265	1.61846	0.350649	0.28265
k__Bacteria;p__Proteobacteria;c__Gammaproteobacteria;o__Oceanospirillales;f__Halomonadaceae	0.695657	0.502023	0.221496	1.68785	0.197973	0.426191		k__Bacteria.p__Proteobacteria.c__Gammaproteobacteria.o__Oceanospirillales.f__Halomonadaceae	0.204501	0.653385	0.881973	1.18739	0.281926	0.295018	0.754258	0.47648	0.998385	0.347689	0.55851	0.495356	0.931622	0.339839	0.278521	1.00399	0.339839	0.278521
k__Bacteria;p__Proteobacteria;c__Gammaproteobacteria;o__Pseudomonadales;f__Pseudomonadaceae	0.143562	0.866511	0.304817	0.0122351	0.912227	0.771743		k__Bacteria.p__Proteobacteria.c__Gammaproteobacteria.o__Pseudomonadales.f__Pseudomonadaceae	2.43771	0.125779	0.653463	0.186533	0.667976	0.497159	0.470545	0.62784	0.998774	0.0706486	0.791665	0.563384	0.163735	0.687747	0.402856	0.874583	0.687747	0.402856
k__Bacteria;p__Proteobacteria;c__Gammaproteobacteria;o__Xanthomonadales;f__Sinobacteraceae	0.995517	0.374493	0.211324	0.864375	0.355582	0.568576		k__Bacteria.p__Proteobacteria.c__Gammaproteobacteria.o__Xanthomonadales.f__Sinobacteraceae	1.688	0.200788	0.696636	2.80115	0.101457	0.22722	0.382418	0.684507	0.998875	0.139299	0.710813	0.536728	0.266487	0.608343	0.373727	0.0138392	0.608343	0.373727
k__Bacteria;p__Proteobacteria;c__Gammaproteobacteria;o__Xanthomonadales;f__Xanthomonadaceae	1.38525	0.25676	0.195147	0.430015	0.514043	0.655792		k__Bacteria.p__Proteobacteria.c__Gammaproteobacteria.o__Xanthomonadales.f__Xanthomonadaceae	1.88382	0.177017	0.670421	1.48826	0.229135	0.273193	0.16323	0.84992	0.999094	0.811674	0.372644	0.469524	2.07316	0.157152	0.236874	1.24909	0.157152	0.236874
k__Bacteria;p__Spirochaetes;c__Spirochaetes;o__M2PT2-76;f__	1.26885	0.287281	0.200329	0.199418	0.656513	0.708732		k__Bacteria.p__Spirochaetes.c__Spirochaetes.o__M2PT2-76.f__	1.0785	0.304838	0.777103	0.031278	0.860452	0.560167	0.457103	0.636156	0.99879	1.56315	0.217966	0.422538	0.56827	0.455055	0.316497	0.49575	0.455055	0.316497
k__Bacteria;p__Spirochaetes;c__Spirochaetes;o__Spirochaetales;f__Spirochaetaceae	0.448212	0.640515	0.245883	1.92145	0.169916	0.402001		k__Bacteria.p__Spirochaetes.c__Spirochaetes.o__Spirochaetales.f__Spirochaetaceae	0.451961	0.505002	0.852412	0.470301	0.49653	0.423609	0.62726	0.538868	0.998572	5.63349	0.0221589	0.256692	1.768	0.190641	0.244522	0.961642	0.190641	0.244522
k__Bacteria;p__Spirochaetes;c__[Brachyspirae];o__[Brachyspirales];f__Brachyspiraceae	0.486716	0.616622	0.241361	0.0605332	0.806346	0.749285		k__Bacteria.p__Spirochaetes.c__[Brachyspirae].o__[Brachyspirales].f__Brachyspiraceae	0.929771	0.340314	0.795589	2.47277	0.123164	0.229034	0.525657	0.594917	0.998706	0.154549	0.696168	0.531548	0.402852	0.528983	0.341629	0.165493	0.528983	0.341629
k__Bacteria;p__TM7;c__TM7-3;o__CW040;f__F16	0.788476	0.458369	0.218554	0.00600031	0.938468	0.7767		k__Bacteria.p__TM7.c__TM7-3.o__CW040.f__F16	0.963454	0.331809	0.791442	3.66911	0.0620954	0.220927	1.76941	0.182616	0.995798	0.0741114	0.786745	0.56185	0.625074	0.433507	0.310294	0.0628237	0.433507	0.310294
k__Bacteria;p__TM7;c__TM7-3;o__I025;f__Rs-045	0.515306	0.599474	0.238005	0.227641	0.634704	0.701709		k__Bacteria.p__TM7.c__TM7-3.o__I025.f__Rs-045	0.0239739	0.877676	0.909402	0.0527651	0.819409	0.548092	0.783305	0.463303	0.998339	0.756209	0.389346	0.472702	0.0198238	0.888688	0.46574	1.17756	0.888688	0.46574
k__Bacteria;p__Tenericutes;c__Mollicutes;o__;f__	0.655846	0.522033	0.222703	0.173261	0.678451	0.71547		k__Bacteria.p__Tenericutes.c__Mollicutes.o__.f__	0.225444	0.637325	0.879358	1.31236	0.258303	0.28595	0.296809	0.744696	0.998966	1.97116	0.167506	0.394306	0.470711	0.496343	0.327451	0.860846	0.496343	0.327451
k__Bacteria;p__Tenericutes;c__Mollicutes;o__RF39;f__	0.263244	0.769281	0.280198	0.0529968	0.818572	0.752102		k__Bacteria.p__Tenericutes.c__Mollicutes.o__RF39.f__	1.19628	0.280157	0.762137	0.247784	0.621176	0.479012	0.147071	0.863665	0.999109	0.782142	0.381405	0.47122	1.93576	0.171286	0.240133	6.10087	0.171286	0.240133
k__Bacteria;p__Tenericutes;c__RF3;o__ML615J-28;f__	3.22138	0.0456353	0.130444	9.95657	0.00232862	0.031533		k__Bacteria.p__Tenericutes.c__RF3.o__ML615J-28.f__	1.40843	0.241832	0.734451	0.253098	0.617469	0.477518	1.80806	0.176217	0.995646	4.17528	0.047176	0.286088	3.40078	0.0720625	0.198358	0.0135348	0.0720625	0.198358
k__Bacteria;p__Verrucomicrobia;c__Opitutae;o__HA64;f__	2.53948	0.08586	0.138354	0.0733808	0.787241	0.744754		k__Bacteria.p__Verrucomicrobia.c__Opitutae.o__HA64.f__	0.835231	0.365861	0.807109	3.53619	0.0668276	0.222049	0.556632	0.57721	0.998667	0.0591018	0.809077	0.568728	1.14705	0.290143	0.259394	1.13487	0.290143	0.259394
k__Bacteria;p__Verrucomicrobia;c__Verruco-5;o__WCHB1-41;f__RFP12	2.77426	0.0689841	0.136064	0.000809201	0.977384	0.783668		k__Bacteria.p__Verrucomicrobia.c__Verruco-5.o__WCHB1-41.f__RFP12	1.7783	0.18938	0.684134	2.55619	0.117186	0.228599	2.11173	0.133407	0.994257	0.0672115	0.796678	0.564936	0.0571964	0.81212	0.443405	0.821147	0.81212	0.443405
k__Bacteria;p__Verrucomicrobia;c__Verrucomicrobiae;o__Verrucomicrobiales;f__Verrucomicrobiaceae	0.000122371	0.999878	0.33597	0.208443	0.649346	0.706461		k__Bacteria.p__Verrucomicrobia.c__Verrucomicrobiae.o__Verrucomicrobiales.f__Verrucomicrobiaceae	1.96954	0.167677	0.668051	1.19439	0.280531	0.29451	0.485077	0.618978	0.998757	2.49276	0.1217	0.365876	3.73011	0.0600485	0.187116	0.0852589	0.0600485	0.187116
k__Bacteria;p__Verrucomicrobia;c__[Pedosphaerae];o__[Pedosphaerales];f__	2.46123	0.0923841	0.139029	0.290691	0.591419	0.686717		k__Bacteria.p__Verrucomicrobia.c__[Pedosphaerae].o__[Pedosphaerales].f__	0.125647	0.724721	0.89234	2.10513	0.154062	0.230761	0.155337	0.856605	0.999101	0.257452	0.614469	0.500382	1.12272	0.295248	0.259918	3.74478	0.295248	0.259918
k__Bacteria;p__Verrucomicrobia;c__[Spartobacteria];o__[Chthoniobacterales];f__[Chthoniobacteraceae]	2.46687	0.0918977	0.138982	2.27873	0.135476	0.373415		k__Bacteria.p__Verrucomicrobia.c__[Spartobacteria].o__[Chthoniobacterales].f__[Chthoniobacteraceae]	0.125647	0.724721	0.89234	2.10513	0.154062	0.230761	0.155337	0.856605	0.999101	0.257452	0.614469	0.500382	1.12272	0.295248	0.259918	3.74478	0.295248	0.259918
	Reproductive status			Rainfall					fP			fE			Reproductive status			Rainfall			Phytoprogestin period			fP*Phytoprogestin period
Genus	F-value	p-value	q-value	F-value	p-value	q-value		Genus	F-value	p-value	q-value	F-value	p-value	q-value	F-value	p-value	q-value	F-value	p-value	q-value	F-value	p-value	q-value	F-value	p-value	q-value
k__Archaea.p__Crenarchaeota.c__Thaumarchaeota.o__Nitrososphaerales.f__Nitrososphaeraceae.g__Candidatus Nitrososphaera	2.46687	0.0918977	0.236093	2.27873	0.135476	0.322351		k__Archaea.p__Crenarchaeota.c__Thaumarchaeota.o__Nitrososphaerales.f__Nitrososphaeraceae.g__Candidatus Nitrososphaera	0.0421351	0.838331	0.920939	1.68086	0.201725	0.338238	1.20219	0.310435	0.706215	0.157274	0.69364	0.926807	3.16396	0.0823505	0.0636336	2.8977	0.0823505	0.0636336
k__Archaea.p__Euryarchaeota.c__Thermoplasmata.o__E2.f__[Methanomassiliicoccaceae].g__vadinCA11	2.52327	0.0871718	0.235348	1.0221	0.315361	0.445198		k__Archaea.p__Euryarchaeota.c__Thermoplasmata.o__E2.f__[Methanomassiliicoccaceae].g__vadinCA11	1.14955	0.289624	0.800966	0.675617	0.415635	0.433551	2.45682	0.0976561	0.644915	1.32854	0.255433	0.823414	0.598807	0.443267	0.143599	0.566523	0.443267	0.143599
k__Bacteria.__.__.__.__.__	1.57761	0.213425	0.277302	4.25384	0.0427206	0.188724		k__Bacteria.__.__.__.__.__	0.155635	0.695157	0.906183	1.94966	0.16979	0.33724	0.178648	0.837018	0.866088	1.50302	0.22688	0.805512	1.04308	0.312818	0.121617	3.56814	0.312818	0.121617
k__Bacteria.p__Acidobacteria.c__Acidobacteria-6.o__iii1-15.f__RB40.g__	0.763145	0.46988	0.304543	1.38611	0.242887	0.381967		k__Bacteria.p__Acidobacteria.c__Acidobacteria-6.o__iii1-15.f__RB40.g__	0.398283	0.531318	0.880705	0.353336	0.555345	0.505012	0.194051	0.824333	0.864307	0.339402	0.563217	0.91136	2.74421	0.104887	0.0680762	0.775884	0.104887	0.0680762
k__Bacteria.p__Acidobacteria.c__Solibacteres.o__Solibacterales.f__.g__	0.262592	0.769779	0.394863	0.769143	0.383359	0.493792		k__Bacteria.p__Acidobacteria.c__Solibacteres.o__Solibacterales.f__.g__	0.0591697	0.80897	0.918304	0.0359191	0.850574	0.609776	0.022067	0.978186	0.883155	0.000443916	0.983288	0.94723	4.73784	0.0350438	0.0542381	0.011254	0.0350438	0.0542381
k__Bacteria.p__Acidobacteria.c__Sva0725.o__Sva0725.f__.g__	0.763145	0.46988	0.304543	1.38611	0.242887	0.381967		k__Bacteria.p__Acidobacteria.c__Sva0725.o__Sva0725.f__.g__	0.398283	0.531318	0.880705	0.353336	0.555345	0.505012	0.194051	0.824333	0.864307	0.339402	0.563217	0.91136	2.74421	0.104887	0.0680762	0.775884	0.104887	0.0680762
k__Bacteria.p__Actinobacteria.c__Acidimicrobiia.o__Acidimicrobiales.f__.g__	0.655792	0.522061	0.307052	0.00957468	0.922319	0.701214		k__Bacteria.p__Actinobacteria.c__Acidimicrobiia.o__Acidimicrobiales.f__.g__	1.87454	0.178065	0.716821	0.474459	0.494643	0.476092	1.29439	0.284528	0.703421	0.13202	0.718127	0.929126	0.751459	0.390826	0.135707	0.333531	0.390826	0.135707
k__Bacteria.p__Actinobacteria.c__Acidimicrobiia.o__Acidimicrobiales.f__EB1017.g__	0.763145	0.46988	0.304543	1.38611	0.242887	0.381967		k__Bacteria.p__Actinobacteria.c__Acidimicrobiia.o__Acidimicrobiales.f__EB1017.g__	0.398283	0.531318	0.880705	0.353336	0.555345	0.505012	0.194051	0.824333	0.864307	0.339402	0.563217	0.91136	2.74421	0.104887	0.0680762	0.775884	0.104887	0.0680762
k__Bacteria.p__Actinobacteria.c__Actinobacteria.o__Actinomycetales.__.__	0.348411	0.706976	0.374719	0.0106905	0.917933	0.700214		k__Bacteria.p__Actinobacteria.c__Actinobacteria.o__Actinomycetales.__.__	0.00819311	0.928298	0.92805	0.697765	0.408153	0.429913	0.531357	0.591616	0.820511	1.56119	0.21825	0.799365	0.400666	0.530098	0.154573	1.14916	0.530098	0.154573
k__Bacteria.p__Actinobacteria.c__Actinobacteria.o__Actinomycetales.f__.g__	0.662387	0.51869	0.306904	1.09745	0.298282	0.431492		k__Bacteria.p__Actinobacteria.c__Actinobacteria.o__Actinomycetales.f__.g__	0.0421351	0.838331	0.920939	1.68086	0.201725	0.338238	1.20219	0.310435	0.706215	0.157274	0.69364	0.926807	3.16396	0.0823505	0.0636336	2.8977	0.0823505	0.0636336
k__Bacteria.p__Actinobacteria.c__Actinobacteria.o__Actinomycetales.f__Cellulomonadaceae.__	0.654314	0.52282	0.307085	0.0237403	0.877973	0.690789		k__Bacteria.p__Actinobacteria.c__Actinobacteria.o__Actinomycetales.f__Cellulomonadaceae.__	1.88382	0.177017	0.716722	1.48826	0.229135	0.338876	0.16323	0.84992	0.867852	0.811674	0.372644	0.871838	2.07316	0.157152	0.0815197	1.24909	0.157152	0.0815197
k__Bacteria.p__Actinobacteria.c__Actinobacteria.o__Actinomycetales.f__Cryptosporangiaceae.g__Cryptosporangium	2.45439	0.0929783	0.236253	2.33969	0.130436	0.31834		k__Bacteria.p__Actinobacteria.c__Actinobacteria.o__Actinomycetales.f__Cryptosporangiaceae.g__Cryptosporangium	0.0421351	0.838331	0.920939	1.68086	0.201725	0.338238	1.20219	0.310435	0.706215	0.157274	0.69364	0.926807	3.16396	0.0823505	0.0636336	2.8977	0.0823505	0.0636336
k__Bacteria.p__Actinobacteria.c__Actinobacteria.o__Actinomycetales.f__Intrasporangiaceae.__	2.45439	0.0929783	0.236253	2.33969	0.130436	0.31834		k__Bacteria.p__Actinobacteria.c__Actinobacteria.o__Actinomycetales.f__Intrasporangiaceae.__	0.0421351	0.838331	0.920939	1.68086	0.201725	0.338238	1.20219	0.310435	0.706215	0.157274	0.69364	0.926807	3.16396	0.0823505	0.0636336	2.8977	0.0823505	0.0636336
k__Bacteria.p__Actinobacteria.c__Actinobacteria.o__Actinomycetales.f__Kineosporiaceae.g__Kineosporia	0.66843	0.515621	0.306768	1.90116	0.172159	0.346423		k__Bacteria.p__Actinobacteria.c__Actinobacteria.o__Actinomycetales.f__Kineosporiaceae.g__Kineosporia	0.0421351	0.838331	0.920939	1.68086	0.201725	0.338238	1.20219	0.310435	0.706215	0.157274	0.69364	0.926807	3.16396	0.0823505	0.0636336	2.8977	0.0823505	0.0636336
k__Bacteria.p__Actinobacteria.c__Actinobacteria.o__Actinomycetales.f__Microbacteriaceae.__	0.657159	0.521361	0.307021	0.0242573	0.876662	0.690469		k__Bacteria.p__Actinobacteria.c__Actinobacteria.o__Actinomycetales.f__Microbacteriaceae.__	2.72986	0.105773	0.705572	0.945192	0.336384	0.393206	0.170615	0.843714	0.867009	1.27667	0.264782	0.82858	2.22543	0.143056	0.0784444	2.78534	0.143056	0.0784444
k__Bacteria.p__Actinobacteria.c__Actinobacteria.o__Actinomycetales.f__Micromonosporaceae.__	1.01679	0.366818	0.297705	0.146929	0.702602	0.641294		k__Bacteria.p__Actinobacteria.c__Actinobacteria.o__Actinomycetales.f__Micromonosporaceae.__	0.00956954	0.922527	0.927632	4.37866	0.0423296	0.31932	0.573389	0.567863	0.814396	0.188363	0.666452	0.924048	0.808807	0.373482	0.132841	1.61096	0.373482	0.132841
k__Bacteria.p__Actinobacteria.c__Actinobacteria.o__Actinomycetales.f__Mycobacteriaceae.g__Mycobacterium	1.04009	0.358601	0.297008	0.626418	0.431236	0.523196		k__Bacteria.p__Actinobacteria.c__Actinobacteria.o__Actinomycetales.f__Mycobacteriaceae.g__Mycobacterium	0.73266	0.396767	0.846461	4.36942	0.0425375	0.31943	0.521448	0.597366	0.821931	0.000845489	0.976937	0.946905	4.7348e-06	0.998274	0.237767	0.183243	0.998274	0.237767
k__Bacteria.p__Actinobacteria.c__Actinobacteria.o__Actinomycetales.f__Nocardioidaceae.__	1.51494	0.226652	0.279979	0.659894	0.419239	0.516153		k__Bacteria.p__Actinobacteria.c__Actinobacteria.o__Actinomycetales.f__Nocardioidaceae.__	0.733399	0.396531	0.846383	0.780266	0.381972	0.416641	0.222462	0.801461	0.860972	0.00277902	0.958202	0.945923	5.07688	0.0294023	0.051689	0.862552	0.0294023	0.051689
k__Bacteria.p__Actinobacteria.c__Actinobacteria.o__Actinomycetales.f__Nocardioidaceae.g__Nocardioides	6.23502	0.00316283	0.0894806	2.72943	0.10281	0.292086		k__Bacteria.p__Actinobacteria.c__Actinobacteria.o__Actinomycetales.f__Nocardioidaceae.g__Nocardioides	1.08995	0.302315	0.807715	0.277243	0.60122	0.524834	2.27668	0.114861	0.657385	0.652566	0.423643	0.8855	0.607965	0.439826	0.143114	0.308924	0.439826	0.143114
k__Bacteria.p__Actinobacteria.c__Actinobacteria.o__Actinomycetales.f__Promicromonosporaceae.g__Cellulosimicrobium	0.655846	0.522033	0.307051	0.173261	0.678451	0.633208		k__Bacteria.p__Actinobacteria.c__Actinobacteria.o__Actinomycetales.f__Promicromonosporaceae.g__Cellulosimicrobium	0.225444	0.637325	0.898534	1.31236	0.258303	0.347675	0.296809	0.744696	0.851944	1.97116	0.167506	0.753563	0.470711	0.496343	0.150578	0.860846	0.496343	0.150578
k__Bacteria.p__Actinobacteria.c__Actinobacteria.o__Actinomycetales.f__Propionibacteriaceae.g__Microlunatus	0.962477	0.386739	0.299283	1.78852	0.185259	0.354432		k__Bacteria.p__Actinobacteria.c__Actinobacteria.o__Actinomycetales.f__Propionibacteriaceae.g__Microlunatus	0.225444	0.637325	0.898534	1.31236	0.258303	0.347675	0.296809	0.744696	0.851944	1.97116	0.167506	0.753563	0.470711	0.496343	0.150578	0.860846	0.496343	0.150578
k__Bacteria.p__Actinobacteria.c__Actinobacteria.o__Actinomycetales.f__Pseudonocardiaceae.__	0.66843	0.515621	0.306768	1.90116	0.172159	0.346423		k__Bacteria.p__Actinobacteria.c__Actinobacteria.o__Actinomycetales.f__Pseudonocardiaceae.__	0.0421351	0.838331	0.920939	1.68086	0.201725	0.338238	1.20219	0.310435	0.706215	0.157274	0.69364	0.926807	3.16396	0.0823505	0.0636336	2.8977	0.0823505	0.0636336
k__Bacteria.p__Actinobacteria.c__Actinobacteria.o__Actinomycetales.f__Pseudonocardiaceae.g__Pseudonocardia	0.268922	0.764956	0.393362	4.86966	0.0304782	0.151805		k__Bacteria.p__Actinobacteria.c__Actinobacteria.o__Actinomycetales.f__Pseudonocardiaceae.g__Pseudonocardia	1.60633	0.211829	0.746406	0.222551	0.639488	0.540194	1.44209	0.247638	0.698488	0.674552	0.416	0.883641	3.9719	0.0526362	0.0593353	3.17927	0.0526362	0.0593353
k__Bacteria.p__Actinobacteria.c__Actinobacteria.o__Actinomycetales.f__Streptomycetaceae.g__Streptomyces	0.655846	0.522033	0.307051	0.173261	0.678451	0.633208		k__Bacteria.p__Actinobacteria.c__Actinobacteria.o__Actinomycetales.f__Streptomycetaceae.g__Streptomyces	0.225444	0.637325	0.898534	1.31236	0.258303	0.347675	0.296809	0.744696	0.851944	1.97116	0.167506	0.753563	0.470711	0.496343	0.150578	0.860846	0.496343	0.150578
k__Bacteria.p__Actinobacteria.c__Actinobacteria.o__Actinomycetales.f__Thermomonosporaceae.g__Actinoallomurus	8.31643	0.000557482	0.0236578	0.453374	0.502863	0.561318		k__Bacteria.p__Actinobacteria.c__Actinobacteria.o__Actinomycetales.f__Thermomonosporaceae.g__Actinoallomurus	3.87434	0.0554982	0.681702	3.40787	0.0717775	0.32887	2.53716	0.090874	0.638877	0.0848415	0.772241	0.933763	0.58392	0.448953	0.144392	0.0348123	0.448953	0.144392
k__Bacteria.p__Actinobacteria.c__Actinobacteria.o__Bifidobacteriales.f__Bifidobacteriaceae.g__	1.4425	0.242993	0.282944	2.72063	0.103356	0.292689		k__Bacteria.p__Actinobacteria.c__Actinobacteria.o__Bifidobacteriales.f__Bifidobacteriaceae.g__	1.21931	0.275637	0.792957	0.0542289	0.816966	0.600142	0.0953443	0.909252	0.8754	4.36555	0.042625	0.522409	1.74437	0.193572	0.092104	0.785527	0.193572	0.092104
k__Bacteria.p__Actinobacteria.c__Coriobacteriia.o__Coriobacteriales.f__Coriobacteriaceae.__	0.00457785	0.995433	0.457641	0.97159	0.32754	0.454576		k__Bacteria.p__Actinobacteria.c__Coriobacteriia.o__Coriobacteriales.f__Coriobacteriaceae.__	0.411696	0.524515	0.879344	0.640063	0.428086	0.440232	0.334132	0.717801	0.847244	0.0674219	0.796367	0.935641	2.87707	0.0970787	0.066664	0.326704	0.0970787	0.066664
k__Bacteria.p__Actinobacteria.c__Coriobacteriia.o__Coriobacteriales.f__Coriobacteriaceae.g__	1.35503	0.264348	0.286342	1.48012	0.227675	0.375698		k__Bacteria.p__Actinobacteria.c__Coriobacteriia.o__Coriobacteriales.f__Coriobacteriaceae.g__	0.0428993	0.836893	0.920814	0.219117	0.642078	0.541198	0.0254793	0.974857	0.882803	0.112504	0.738942	0.930984	2.27735	0.138589	0.0773952	3.33033	0.138589	0.0773952
k__Bacteria.p__Actinobacteria.c__Coriobacteriia.o__Coriobacteriales.f__Coriobacteriaceae.g__Adlercreutzia	0.413508	0.662866	0.359751	6.07434	0.0160695	0.106707		k__Bacteria.p__Actinobacteria.c__Coriobacteriia.o__Coriobacteriales.f__Coriobacteriaceae.g__Adlercreutzia	0.98273	0.327072	0.819644	4.35929	0.0427669	0.319551	0.655839	0.52412	0.801974	0.110009	0.741745	0.931227	14.5965	0.000423505	0.00266474	0.330381	0.000423505	0.00266474
k__Bacteria.p__Actinobacteria.c__Coriobacteriia.o__Coriobacteriales.f__Coriobacteriaceae.g__Olsenella	2.38651	0.0990898	0.237752	0.397376	0.530416	0.574407		k__Bacteria.p__Actinobacteria.c__Coriobacteriia.o__Coriobacteriales.f__Coriobacteriaceae.g__Olsenella	0.126328	0.724008	0.909584	0.636052	0.429526	0.44106	0.0917349	0.912525	0.875792	0.363736	0.549607	0.909364	2.59645	0.114421	0.070974	0.372731	0.114421	0.070974
k__Bacteria.p__Actinobacteria.c__Rubrobacteria.o__Rubrobacterales.f__Rubrobacteraceae.g__	0.66843	0.515621	0.306768	1.90116	0.172159	0.346423		k__Bacteria.p__Actinobacteria.c__Rubrobacteria.o__Rubrobacterales.f__Rubrobacteraceae.g__	0.0421351	0.838331	0.920939	1.68086	0.201725	0.338238	1.20219	0.310435	0.706215	0.157274	0.69364	0.926807	3.16396	0.0823505	0.0636336	2.8977	0.0823505	0.0636336
k__Bacteria.p__Actinobacteria.c__Thermoleophilia.o__Gaiellales.f__Gaiellaceae.g__	2.0794	0.132347	0.252001	0.752449	0.388545	0.49715		k__Bacteria.p__Actinobacteria.c__Thermoleophilia.o__Gaiellales.f__Gaiellaceae.g__	0.416073	0.52233	0.8789	4.63097	0.0370574	0.316136	0.188664	0.828746	0.864932	4.09672	0.0492078	0.527366	0.399152	0.530872	0.154661	0.0735884	0.530872	0.154661
k__Bacteria.p__Actinobacteria.c__Thermoleophilia.o__Solirubrobacterales.f__.g__	1.50641	0.228514	0.280335	0.82695	0.366149	0.482315		k__Bacteria.p__Actinobacteria.c__Thermoleophilia.o__Solirubrobacterales.f__.g__	0.33574	0.565322	0.88707	3.08111	0.0863289	0.331271	0.594464	0.55633	0.811275	3.64564	0.062903	0.534515	0.327232	0.570272	0.158942	0.714714	0.570272	0.158942
k__Bacteria.p__Actinobacteria.c__Thermoleophilia.o__Solirubrobacterales.f__Solirubrobacteraceae.__	2.45439	0.0929783	0.236253	2.33969	0.130436	0.31834		k__Bacteria.p__Actinobacteria.c__Thermoleophilia.o__Solirubrobacterales.f__Solirubrobacteraceae.__	0.0421351	0.838331	0.920939	1.68086	0.201725	0.338238	1.20219	0.310435	0.706215	0.157274	0.69364	0.926807	3.16396	0.0823505	0.0636336	2.8977	0.0823505	0.0636336
k__Bacteria.p__Actinobacteria.c__Thermoleophilia.o__Solirubrobacterales.f__Solirubrobacteraceae.g__	0.66843	0.515621	0.306768	1.90116	0.172159	0.346423		k__Bacteria.p__Actinobacteria.c__Thermoleophilia.o__Solirubrobacterales.f__Solirubrobacteraceae.g__	0.0421351	0.838331	0.920939	1.68086	0.201725	0.338238	1.20219	0.310435	0.706215	0.157274	0.69364	0.926807	3.16396	0.0823505	0.0636336	2.8977	0.0823505	0.0636336
k__Bacteria.p__Actinobacteria.c__Thermoleophilia.o__Solirubrobacterales.f__Solirubrobacteraceae.g__Solirubrobacter	1.60912	0.207078	0.275916	0.950813	0.332733	0.458479		k__Bacteria.p__Actinobacteria.c__Thermoleophilia.o__Solirubrobacterales.f__Solirubrobacteraceae.g__Solirubrobacter	0.0328269	0.857076	0.922534	3.09017	0.0858834	0.331209	0.369905	0.692976	0.842633	0.172186	0.680239	0.925472	0.708493	0.404602	0.137888	0.847899	0.404602	0.137888
k__Bacteria.p__Armatimonadetes.c__0319-6E2.o__.f__.g__	2.45439	0.0929783	0.236253	2.33969	0.130436	0.31834		k__Bacteria.p__Armatimonadetes.c__0319-6E2.o__.f__.g__	0.0421351	0.838331	0.920939	1.68086	0.201725	0.338238	1.20219	0.310435	0.706215	0.157274	0.69364	0.926807	3.16396	0.0823505	0.0636336	2.8977	0.0823505	0.0636336
k__Bacteria.p__Armatimonadetes.c__Chthonomonadetes.o__Chthonomonadales.f__Chthonomonadaceae.g__	2.45439	0.0929783	0.236253	2.33969	0.130436	0.31834		k__Bacteria.p__Armatimonadetes.c__Chthonomonadetes.o__Chthonomonadales.f__Chthonomonadaceae.g__	0.0421351	0.838331	0.920939	1.68086	0.201725	0.338238	1.20219	0.310435	0.706215	0.157274	0.69364	0.926807	3.16396	0.0823505	0.0636336	2.8977	0.0823505	0.0636336
k__Bacteria.p__Bacteroidetes.__.__.__.__	1.47682	0.235105	0.281557	1.27496	0.262536	0.400491		k__Bacteria.p__Bacteroidetes.__.__.__.__	3.46826	0.069399	0.691562	1.1331	0.293057	0.369537	1.20873	0.308518	0.706023	1.14896	0.289746	0.841001	0.789108	0.379312	0.13382	1.14814	0.379312	0.13382
k__Bacteria.p__Bacteroidetes.c__Bacteroidia.o__Bacteroidales.__.__	0.783562	0.460579	0.304041	0.0193962	0.88962	0.693596		k__Bacteria.p__Bacteroidetes.c__Bacteroidia.o__Bacteroidales.__.__	2.48925	0.121955	0.709209	0.68935	0.410972	0.431292	0.531851	0.591331	0.82044	0.164129	0.687392	0.92619	0.0415003	0.839536	0.207816	2.49645	0.839536	0.207816
k__Bacteria.p__Bacteroidetes.c__Bacteroidia.o__Bacteroidales.f__.g__	2.26995	0.110564	0.240614	14.7273	0.000261841	0.0123491		k__Bacteria.p__Bacteroidetes.c__Bacteroidia.o__Bacteroidales.f__.g__	0.465406	0.498767	0.873901	0.41581	0.522461	0.489753	2.95337	0.0628269	0.602609	6.63152	0.0135421	0.453919	3.55917	0.0659817	0.0616704	0.831383	0.0659817	0.0616704
k__Bacteria.p__Bacteroidetes.c__Bacteroidia.o__Bacteroidales.f__Bacteroidaceae.g__Bacteroides	0.0576047	0.944066	0.444523	0.485265	0.488259	0.554048		k__Bacteria.p__Bacteroidetes.c__Bacteroidia.o__Bacteroidales.f__Bacteroidaceae.g__Bacteroides	8.97013	0.00453912	0.378922	8.59517	0.00538135	0.214884	0.859271	0.430614	0.76891	0.0105951	0.918495	0.943716	15.7877	0.000265955	0.00207049	0.0129282	0.000265955	0.00207049
k__Bacteria.p__Bacteroidetes.c__Bacteroidia.o__Bacteroidales.f__Prevotellaceae.__	0.862582	0.426328	0.302021	2.95808	0.0896864	0.276341		k__Bacteria.p__Bacteroidetes.c__Bacteroidia.o__Bacteroidales.f__Prevotellaceae.__	0.607811	0.439883	0.859394	0.177232	0.67586	0.553901	1.19954	0.311216	0.706292	1.09023	0.302254	0.846571	0.000678657	0.979337	0.234314	6.50296	0.979337	0.234314
k__Bacteria.p__Bacteroidetes.c__Bacteroidia.o__Bacteroidales.f__Prevotellaceae.g__Prevotella	1.22271	0.300389	0.291114	12.9573	0.000577455	0.015338		k__Bacteria.p__Bacteroidetes.c__Bacteroidia.o__Bacteroidales.f__Prevotellaceae.g__Prevotella	2.97099	0.0919542	0.701497	0.776625	0.383075	0.417181	1.07926	0.348873	0.729416	5.03741	0.0300053	0.507416	3.65018	0.062746	0.0611807	0.245269	0.062746	0.0611807
k__Bacteria.p__Bacteroidetes.c__Bacteroidia.o__Bacteroidales.f__Rikenellaceae.__	0.655441	0.522242	0.30706	0.00911938	0.924183	0.701636		k__Bacteria.p__Bacteroidetes.c__Bacteroidia.o__Bacteroidales.f__Rikenellaceae.__	1.02004	0.31816	0.815524	0.1026	0.750284	0.579546	1.3306	0.274982	0.702265	0.182142	0.671668	0.924593	0.557832	0.459199	0.145792	0.0883314	0.459199	0.145792
k__Bacteria.p__Bacteroidetes.c__Bacteroidia.o__Bacteroidales.f__Rikenellaceae.g__	1.25775	0.290379	0.289893	0.529416	0.46918	0.544179		k__Bacteria.p__Bacteroidetes.c__Bacteroidia.o__Bacteroidales.f__Rikenellaceae.g__	3.21264	0.080109	0.696942	2.62115	0.112761	0.334091	0.296818	0.744689	0.851943	0.692579	0.409887	0.88211	6.19196	0.0167854	0.0423875	1.07393	0.0167854	0.0423875
k__Bacteria.p__Bacteroidetes.c__Bacteroidia.o__Bacteroidales.f__Rikenellaceae.g__AF12	0.663103	0.518326	0.306888	1.19264	0.27839	0.414647		k__Bacteria.p__Bacteroidetes.c__Bacteroidia.o__Bacteroidales.f__Rikenellaceae.g__AF12	0.0421351	0.838331	0.920939	1.68086	0.201725	0.338238	1.20219	0.310435	0.706215	0.157274	0.69364	0.926807	3.16396	0.0823505	0.0636336	2.8977	0.0823505	0.0636336
k__Bacteria.p__Bacteroidetes.c__Bacteroidia.o__Bacteroidales.f__Rikenellaceae.g__Rikenella	0.156046	0.855804	0.420438	1.67566	0.199582	0.362332		k__Bacteria.p__Bacteroidetes.c__Bacteroidia.o__Bacteroidales.f__Rikenellaceae.g__Rikenella	1.49405	0.228247	0.760274	0.057901	0.810988	0.598378	0.141515	0.868445	0.870305	1.19961	0.279496	0.836125	3.52768	0.0671439	0.0618365	0.368569	0.0671439	0.0618365
k__Bacteria.p__Bacteroidetes.c__Bacteroidia.o__Bacteroidales.f__S24-7.g__	1.52433	0.224616	0.279585	0.0273187	0.869177	0.688634		k__Bacteria.p__Bacteroidetes.c__Bacteroidia.o__Bacteroidales.f__S24-7.g__	0.0879532	0.768223	0.914342	10.2055	0.00262213	0.157057	0.40807	0.66748	0.837598	0.170529	0.681694	0.925619	2.3502	0.132592	0.0759244	1.82621	0.132592	0.0759244
k__Bacteria.p__Bacteroidetes.c__Bacteroidia.o__Bacteroidales.f__[Odoribacteraceae].g__Butyricimonas	0.677212	0.511194	0.306568	0.147814	0.70175	0.641015		k__Bacteria.p__Bacteroidetes.c__Bacteroidia.o__Bacteroidales.f__[Odoribacteraceae].g__Butyricimonas	0.216393	0.64415	0.899501	2.20675	0.144703	0.336154	0.814991	0.449363	0.776396	2.54879	0.117703	0.682406	0.329743	0.568802	0.158789	0.0300275	0.568802	0.158789
k__Bacteria.p__Bacteroidetes.c__Bacteroidia.o__Bacteroidales.f__[Paraprevotellaceae].g__	1.74764	0.181394	0.269502	9.32981	0.00314624	0.048706		k__Bacteria.p__Bacteroidetes.c__Bacteroidia.o__Bacteroidales.f__[Paraprevotellaceae].g__	0.647327	0.425496	0.855328	0.8503	0.361613	0.406359	5.2942	0.00880134	0.325336	5.83727	0.0200099	0.483979	2.00894	0.16358	0.0828144	0.120595	0.16358	0.0828144
k__Bacteria.p__Bacteroidetes.c__Bacteroidia.o__Bacteroidales.f__[Paraprevotellaceae].g__YRC22	3.2319	0.0451965	0.222656	5.57673	0.0208711	0.115541		k__Bacteria.p__Bacteroidetes.c__Bacteroidia.o__Bacteroidales.f__[Paraprevotellaceae].g__YRC22	1.32888	0.255373	0.78014	4.88515	0.0324603	0.312592	0.437987	0.648181	0.833567	1.3676	0.248667	0.819476	0.0729763	0.788344	0.197649	2.53921	0.788344	0.197649
k__Bacteria.p__Bacteroidetes.c__Bacteroidia.o__Bacteroidales.f__[Paraprevotellaceae].g__[Prevotella]	0.473876	0.624486	0.346131	1.52219	0.221245	0.372858		k__Bacteria.p__Bacteroidetes.c__Bacteroidia.o__Bacteroidales.f__[Paraprevotellaceae].g__[Prevotella]	0.174979	0.677806	0.904012	0.527241	0.471703	0.464263	2.40729	0.1021	0.648489	1.31809	0.257282	0.82446	1.37743	0.246999	0.106812	0.89354	0.246999	0.106812
k__Bacteria.p__Bacteroidetes.c__Bacteroidia.o__Bacteroidales.f__p-2534-18B5.g__	5.09192	0.00850868	0.150152	0.525165	0.470963	0.54512		k__Bacteria.p__Bacteroidetes.c__Bacteroidia.o__Bacteroidales.f__p-2534-18B5.g__	6.06244	0.017893	0.592998	0.206158	0.652079	0.545033	0.253801	0.777	0.857221	0.0608594	0.806317	0.936384	0.0403037	0.841834	0.208267	1.3865	0.841834	0.208267
k__Bacteria.p__Bacteroidetes.c__Bacteroidia.o__Bacteroidales.f__p-2534-18B5.g__BE24	0.312167	0.732832	0.383173	0.0288414	0.865616	0.687753		k__Bacteria.p__Bacteroidetes.c__Bacteroidia.o__Bacteroidales.f__p-2534-18B5.g__BE24	0.363625	0.549667	0.884226	1.73056	0.195311	0.338063	0.885917	0.419727	0.764329	1.62024	0.209897	0.793033	1.91964	0.173041	0.0856357	1.69691	0.173041	0.0856357
k__Bacteria.p__Bacteroidetes.c__Cytophagia.o__Cytophagales.f__Cytophagaceae.g__	1.33439	0.269665	0.287115	0.00312994	0.955538	0.708574		k__Bacteria.p__Bacteroidetes.c__Cytophagia.o__Cytophagales.f__Cytophagaceae.g__	3.85292	0.0561494	0.682266	0.246333	0.622197	0.533379	0.417172	0.661546	0.83638	0.235887	0.629658	0.919964	0.311896	0.579416	0.159883	0.229408	0.579416	0.159883
k__Bacteria.p__Bacteroidetes.c__Flavobacteriia.o__Flavobacteriales.f__Flavobacteriaceae.g__Flavobacterium	0.701692	0.499058	0.306006	6.32502	0.0141066	0.102435		k__Bacteria.p__Bacteroidetes.c__Flavobacteriia.o__Flavobacteriales.f__Flavobacteriaceae.g__Flavobacterium	0.33574	0.565322	0.88707	3.08111	0.0863289	0.331271	0.594464	0.55633	0.811275	3.64564	0.062903	0.534515	0.327232	0.570272	0.158942	0.714714	0.570272	0.158942
k__Bacteria.p__Bacteroidetes.c__Flavobacteriia.o__Flavobacteriales.f__[Weeksellaceae].g__Chryseobacterium	0.768484	0.46743	0.304412	2.00445	0.161091	0.339981		k__Bacteria.p__Bacteroidetes.c__Flavobacteriia.o__Flavobacteriales.f__[Weeksellaceae].g__Chryseobacterium	0.584694	0.448655	0.861763	0.0855969	0.771258	0.586249	0.830757	0.442591	0.773749	0.917728	0.343428	0.862435	0.255387	0.615888	0.163456	0.0014482	0.615888	0.163456
k__Bacteria.p__Bacteroidetes.c__[Saprospirae].o__[Saprospirales].f__Chitinophagaceae.g__	0.490387	0.614392	0.342452	1.0657	0.305328	0.437227		k__Bacteria.p__Bacteroidetes.c__[Saprospirae].o__[Saprospirales].f__Chitinophagaceae.g__	0.000125228	0.991123	0.932302	2.01775	0.16268	0.336966	0.261838	0.770854	0.856246	1.85853	0.179891	0.766569	1.70321	0.198809	0.0936748	0.208019	0.198809	0.0936748
k__Bacteria.p__Bacteroidetes.c__[Saprospirae].o__[Saprospirales].f__Chitinophagaceae.g__Chitinophaga	0.657159	0.521361	0.307021	0.0242573	0.876662	0.690469		k__Bacteria.p__Bacteroidetes.c__[Saprospirae].o__[Saprospirales].f__Chitinophagaceae.g__Chitinophaga	2.72986	0.105773	0.705572	0.945192	0.336384	0.393206	0.170615	0.843714	0.867009	1.27667	0.264782	0.82858	2.22543	0.143056	0.0784444	2.78534	0.143056	0.0784444
k__Bacteria.p__Bacteroidetes.c__[Saprospirae].o__[Saprospirales].f__Chitinophagaceae.g__Sediminibacterium	0.655792	0.522061	0.307052	0.00957468	0.922319	0.701214		k__Bacteria.p__Bacteroidetes.c__[Saprospirae].o__[Saprospirales].f__Chitinophagaceae.g__Sediminibacterium	1.87454	0.178065	0.716821	0.474459	0.494643	0.476092	1.29439	0.284528	0.703421	0.13202	0.718127	0.929126	0.751459	0.390826	0.135707	0.333531	0.390826	0.135707
k__Bacteria.p__Bacteroidetes.c__[Saprospirae].o__[Saprospirales].f__Chitinophagaceae.g__Segetibacter	0.66843	0.515621	0.306768	1.90116	0.172159	0.346423		k__Bacteria.p__Bacteroidetes.c__[Saprospirae].o__[Saprospirales].f__Chitinophagaceae.g__Segetibacter	0.0421351	0.838331	0.920939	1.68086	0.201725	0.338238	1.20219	0.310435	0.706215	0.157274	0.69364	0.926807	3.16396	0.0823505	0.0636336	2.8977	0.0823505	0.0636336
k__Bacteria.p__Chloroflexi.c__Anaerolineae.o__SBR1031.f__A4b.g__	0.65491	0.522514	0.307072	0.0235813	0.878379	0.690887		k__Bacteria.p__Chloroflexi.c__Anaerolineae.o__SBR1031.f__A4b.g__	2.14242	0.150548	0.713777	1.53718	0.221761	0.33872	0.286224	0.752514	0.853257	0.829702	0.367437	0.870258	2.0681	0.157647	0.0816217	1.46396	0.157647	0.0816217
k__Bacteria.p__Chloroflexi.c__Ellin6529.o__.f__.g__	2.46687	0.0918977	0.236093	2.27873	0.135476	0.322351		k__Bacteria.p__Chloroflexi.c__Ellin6529.o__.f__.g__	0.0421351	0.838331	0.920939	1.68086	0.201725	0.338238	1.20219	0.310435	0.706215	0.157274	0.69364	0.926807	3.16396	0.0823505	0.0636336	2.8977	0.0823505	0.0636336
k__Bacteria.p__Chloroflexi.c__Gitt-GS-136.o__.f__.g__	1.32391	0.272406	0.287504	0.048035	0.82713	0.677904		k__Bacteria.p__Chloroflexi.c__Gitt-GS-136.o__.f__.g__	4.82694	0.0334555	0.651166	3.61499	0.0639757	0.327155	0.54205	0.585476	0.818969	1.96043	0.168642	0.754816	4.93288	0.0316681	0.0527918	3.25617	0.0316681	0.0527918
k__Bacteria.p__Chloroflexi.c__Ktedonobacteria.o__Ktedonobacterales.f__Ktedonobacteraceae.g__	2.45439	0.0929783	0.236253	2.33969	0.130436	0.31834		k__Bacteria.p__Chloroflexi.c__Ktedonobacteria.o__Ktedonobacterales.f__Ktedonobacteraceae.g__	0.0421351	0.838331	0.920939	1.68086	0.201725	0.338238	1.20219	0.310435	0.706215	0.157274	0.69364	0.926807	3.16396	0.0823505	0.0636336	2.8977	0.0823505	0.0636336
k__Bacteria.p__Chloroflexi.c__TK10.o__B07_WMSP1.__.__	0.701692	0.499058	0.306006	6.32502	0.0141066	0.102435		k__Bacteria.p__Chloroflexi.c__TK10.o__B07_WMSP1.__.__	0.33574	0.565322	0.88707	3.08111	0.0863289	0.331271	0.594464	0.55633	0.811275	3.64564	0.062903	0.534515	0.327232	0.570272	0.158942	0.714714	0.570272	0.158942
k__Bacteria.p__Chloroflexi.c__Thermomicrobia.o__JG30-KF-CM45.f__.g__	2.45439	0.0929783	0.236253	2.33969	0.130436	0.31834		k__Bacteria.p__Chloroflexi.c__Thermomicrobia.o__JG30-KF-CM45.f__.g__	0.0421351	0.838331	0.920939	1.68086	0.201725	0.338238	1.20219	0.310435	0.706215	0.157274	0.69364	0.926807	3.16396	0.0823505	0.0636336	2.8977	0.0823505	0.0636336
k__Bacteria.p__Cyanobacteria.c__4C0d-2.o__YS2.f__.g__	2.27876	0.10965	0.240406	7.21376	0.0089508	0.0861671		k__Bacteria.p__Cyanobacteria.c__4C0d-2.o__YS2.f__.g__	0.0230099	0.880141	0.924411	0.00159045	0.968373	0.640164	5.28877	0.00883983	0.325795	2.31227	0.135676	0.712378	1.2597	0.267937	0.11187	0.00768382	0.267937	0.11187
k__Bacteria.p__Fibrobacteres.c__Fibrobacteria.o__Fibrobacterales.f__Fibrobacteraceae.g__Fibrobacter	0.980739	0.37992	0.298759	0.000759269	0.978092	0.713368		k__Bacteria.p__Fibrobacteres.c__Fibrobacteria.o__Fibrobacterales.f__Fibrobacteraceae.g__Fibrobacter	2.62861	0.112265	0.707152	0.911041	0.345174	0.397592	2.15586	0.128157	0.664956	1.50199	0.227035	0.805619	0.576343	0.451891	0.144797	0.0988563	0.451891	0.144797
k__Bacteria.p__Firmicutes.c__Bacilli.o__Bacillales.__.__	2.45636	0.092807	0.236228	0.0250533	0.874671	0.689983		k__Bacteria.p__Firmicutes.c__Bacilli.o__Bacillales.__.__	3.87434	0.0554982	0.681702	3.40787	0.0717775	0.328871	2.53716	0.090874	0.638877	0.0848415	0.772241	0.933763	0.58392	0.448953	0.144392	0.0348123	0.448953	0.144392
k__Bacteria.p__Firmicutes.c__Bacilli.o__Bacillales.f__Bacillaceae.g__Bacillus	0.968331	0.384539	0.299116	2.47109	0.120282	0.309598		k__Bacteria.p__Firmicutes.c__Bacilli.o__Bacillales.f__Bacillaceae.g__Bacillus	0.686907	0.411796	0.851231	0.186938	0.667638	0.550874	0.0439184	0.957075	0.880885	0.361403	0.550884	0.909555	3.62736	0.0635406	0.0613048	2.937	0.0635406	0.0613048
k__Bacteria.p__Firmicutes.c__Bacilli.o__Bacillales.f__Paenibacillaceae.g__Paenibacillus	0.655846	0.522033	0.307051	0.173261	0.678451	0.633208		k__Bacteria.p__Firmicutes.c__Bacilli.o__Bacillales.f__Paenibacillaceae.g__Paenibacillus	0.225444	0.637325	0.898534	1.31236	0.258303	0.347675	0.296809	0.744696	0.851944	1.97116	0.167506	0.753563	0.470711	0.496343	0.150578	0.860846	0.496343	0.150578
k__Bacteria.p__Firmicutes.c__Bacilli.o__Bacillales.f__Planococcaceae.__	2.45439	0.0929783	0.236253	2.33969	0.130436	0.31834		k__Bacteria.p__Firmicutes.c__Bacilli.o__Bacillales.f__Planococcaceae.__	0.0421351	0.838331	0.920939	1.68086	0.201725	0.338238	1.20219	0.310435	0.706215	0.157274	0.69364	0.926807	3.16396	0.0823505	0.0636336	2.8977	0.0823505	0.0636336
k__Bacteria.p__Firmicutes.c__Bacilli.o__Lactobacillales.f__Lactobacillaceae.g__Lactobacillus	0.65692	0.521483	0.307027	0.0110887	0.916424	0.699869		k__Bacteria.p__Firmicutes.c__Bacilli.o__Lactobacillales.f__Lactobacillaceae.g__Lactobacillus	0.685453	0.412287	0.851382	1.58378	0.215007	0.338567	3.19967	0.0506486	0.577088	0.00818679	0.928325	0.944279	1.62456	0.209302	0.0967318	0.630598	0.209302	0.0967318
k__Bacteria.p__Firmicutes.c__Bacilli.o__Turicibacterales.f__Turicibacteraceae.g__Turicibacter	0.313089	0.732162	0.382957	0.0165682	0.897935	0.69557		k__Bacteria.p__Firmicutes.c__Bacilli.o__Turicibacterales.f__Turicibacteraceae.g__Turicibacter	1.80822	0.185773	0.72077	0.961125	0.332387	0.391168	0.742035	0.482142	0.788381	0.290626	0.5926	0.915383	1.10637	0.298748	0.118709	0.408526	0.298748	0.118709
k__Bacteria.p__Firmicutes.c__Clostridia.__.__.__	2.61628	0.0799169	0.234044	0.281815	0.597126	0.603081		k__Bacteria.p__Firmicutes.c__Clostridia.__.__.__	1.4928	0.228439	0.760428	1.11064	0.297829	0.372325	1.45628	0.244368	0.697982	0.289601	0.593251	0.915468	0.171791	0.680585	0.17537	0.640018	0.680585	0.17537
k__Bacteria.p__Firmicutes.c__Clostridia.o__Clostridiales.__.__	0.821	0.444012	0.303099	3.26962	0.0746926	0.254746		k__Bacteria.p__Firmicutes.c__Clostridia.o__Clostridiales.__.__	0.00548911	0.941284	0.928972	0.151547	0.698982	0.562197	1.25973	0.293992	0.704496	1.35565	0.250712	0.820685	0.393932	0.533559	0.154966	0.0134143	0.533559	0.154966
k__Bacteria.p__Firmicutes.c__Clostridia.o__Clostridiales.f__.g__	0.236394	0.790072	0.401097	0.0198149	0.888443	0.693315		k__Bacteria.p__Firmicutes.c__Clostridia.o__Clostridiales.f__.g__	0.535042	0.468462	0.86683	0.35667	0.553494	0.504177	0.881014	0.421708	0.765176	0.108979	0.742912	0.931328	0.216132	0.644349	0.168338	1.98946	0.644349	0.168338
k__Bacteria.p__Firmicutes.c__Clostridia.o__Clostridiales.f__Christensenellaceae.g__	0.107151	0.898531	0.432353	2.73888	0.102227	0.291439		k__Bacteria.p__Firmicutes.c__Clostridia.o__Clostridiales.f__Christensenellaceae.g__	3.74501	0.0595599	0.685027	0.356474	0.553602	0.504226	2.27537	0.114998	0.657471	1.76337	0.191211	0.777311	9.9383	0.00294811	0.014622	0.862235	0.00294811	0.014622
k__Bacteria.p__Firmicutes.c__Clostridia.o__Clostridiales.f__Clostridiaceae.__	0.532727	0.589266	0.333112	0.0259484	0.872471	0.689444		k__Bacteria.p__Firmicutes.c__Clostridia.o__Clostridiales.f__Clostridiaceae.__	3.44774	0.0701974	0.692016	1.86951	0.178636	0.337552	1.11541	0.337078	0.722574	0.691583	0.410221	0.882195	3.67288	0.0619664	0.0610563	1.13072	0.0619664	0.0610563
k__Bacteria.p__Firmicutes.c__Clostridia.o__Clostridiales.f__Clostridiaceae.g__Clostridium	0.684121	0.507739	0.306411	0.00385851	0.95064	0.707511		k__Bacteria.p__Firmicutes.c__Clostridia.o__Clostridiales.f__Clostridiaceae.g__Clostridium	0.0512714	0.821938	0.919489	0.342556	0.561417	0.507729	1.6721	0.199835	0.689566	0.0736671	0.787369	0.934953	1.39635e-05	0.997036	0.237542	0.00366326	0.997036	0.237542
k__Bacteria.p__Firmicutes.c__Clostridia.o__Clostridiales.f__Dehalobacteriaceae.g__	2.50929	0.0883198	0.235535	1.99807	0.16175	0.340382		k__Bacteria.p__Firmicutes.c__Clostridia.o__Clostridiales.f__Dehalobacteriaceae.g__	6.19806	0.0167351	0.585222	7.38785	0.00942808	0.256066	0.00450449	0.995506	0.884954	0.330259	0.568501	0.912111	0.966935	0.330947	0.125184	0.424964	0.330947	0.125184
k__Bacteria.p__Firmicutes.c__Clostridia.o__Clostridiales.f__Dehalobacteriaceae.g__Dehalobacterium	0.404887	0.668541	0.361716	0.602817	0.440014	0.52822		k__Bacteria.p__Firmicutes.c__Clostridia.o__Clostridiales.f__Dehalobacteriaceae.g__Dehalobacterium	0.0817396	0.776327	0.91516	0.0244158	0.876563	0.616913	0.18358	0.832934	0.865519	0.0612109	0.80577	0.936344	0.18976	0.665295	0.172368	0.177875	0.665295	0.172368
k__Bacteria.p__Firmicutes.c__Clostridia.o__Clostridiales.f__Eubacteriaceae.g__Anaerofustis	2.3012	0.10736	0.23987	0.465991	0.496998	0.558427		k__Bacteria.p__Firmicutes.c__Clostridia.o__Clostridiales.f__Eubacteriaceae.g__Anaerofustis	0.736004	0.395701	0.846111	2.14738	0.150088	0.336417	0.179764	0.836092	0.865959	1.33865	0.25366	0.822398	0.323275	0.572604	0.159184	1.19014	0.572604	0.159184
k__Bacteria.p__Firmicutes.c__Clostridia.o__Clostridiales.f__Eubacteriaceae.g__Pseudoramibacter_Eubacterium	0.705872	0.497016	0.305908	0.457142	0.501099	0.560452		k__Bacteria.p__Firmicutes.c__Clostridia.o__Clostridiales.f__Eubacteriaceae.g__Pseudoramibacter_Eubacterium	0.0262259	0.872108	0.923767	0.177575	0.675564	0.553792	0.26018	0.772117	0.856447	1.56986	0.216998	0.79844	0.382033	0.539777	0.155662	1.69563	0.539777	0.155662
k__Bacteria.p__Firmicutes.c__Clostridia.o__Clostridiales.f__Lachnospiraceae.__	1.1953	0.308465	0.292049	8.42166	0.00489894	0.063387		k__Bacteria.p__Firmicutes.c__Clostridia.o__Clostridiales.f__Lachnospiraceae.__	5.12314	0.0287122	0.639256	0.100087	0.753256	0.580509	0.1609	0.851887	0.868117	2.96574	0.0922326	0.627382	7.49675	0.00895553	0.0310157	4.93778	0.00895553	0.0310157
k__Bacteria.p__Firmicutes.c__Clostridia.o__Clostridiales.f__Lachnospiraceae.g__	0.709641	0.495182	0.30582	0.164806	0.685958	0.63576		k__Bacteria.p__Firmicutes.c__Clostridia.o__Clostridiales.f__Lachnospiraceae.g__	1.83675	0.182409	0.717219	0.400224	0.530324	0.493487	3.83581	0.0293176	0.497931	1.0254	0.316905	0.852619	0.316192	0.576825	0.159618	4.4744	0.576825	0.159618
k__Bacteria.p__Firmicutes.c__Clostridia.o__Clostridiales.f__Lachnospiraceae.g__Anaerostipes	2.33981	0.103532	0.238927	0.133285	0.716106	0.645661		k__Bacteria.p__Firmicutes.c__Clostridia.o__Clostridiales.f__Lachnospiraceae.g__Anaerostipes	3.37575	0.0730792	0.693578	3.75608	0.0591995	0.325894	3.76885	0.0310341	0.507065	1.95851	0.168846	0.75504	0.00111337	0.973536	0.233249	2.27778	0.973536	0.233249
k__Bacteria.p__Firmicutes.c__Clostridia.o__Clostridiales.f__Lachnospiraceae.g__Blautia	0.175994	0.838978	0.415607	5.09348	0.0270092	0.139568		k__Bacteria.p__Firmicutes.c__Clostridia.o__Clostridiales.f__Lachnospiraceae.g__Blautia	0.288754	0.59379	0.891899	0.614324	0.437461	0.445577	1.26777	0.291768	0.704249	0.00015612	0.990089	0.947573	9.01342	0.00445128	0.0196056	2.06737	0.00445128	0.0196056
k__Bacteria.p__Firmicutes.c__Clostridia.o__Clostridiales.f__Lachnospiraceae.g__Butyrivibrio	2.58883	0.0819915	0.234439	5.76137	0.0189329	0.112354		k__Bacteria.p__Firmicutes.c__Clostridia.o__Clostridiales.f__Lachnospiraceae.g__Butyrivibrio	0.351557	0.556339	0.885455	0.913591	0.344507	0.397264	7.45185	0.00166489	0.136356	1.26104	0.267686	0.830124	0.804861	0.37464	0.133036	1.5037	0.37464	0.133036
k__Bacteria.p__Firmicutes.c__Clostridia.o__Clostridiales.f__Lachnospiraceae.g__Clostridium	1.22776	0.298924	0.29094	0.256535	0.614037	0.609747		k__Bacteria.p__Firmicutes.c__Clostridia.o__Clostridiales.f__Lachnospiraceae.g__Clostridium	0.923158	0.342019	0.826156	0.350386	0.556995	0.505753	0.289357	0.750191	0.852869	2.43537e-07	0.999609	0.948046	0.257009	0.614772	0.163351	0.440195	0.614772	0.163351
k__Bacteria.p__Firmicutes.c__Clostridia.o__Clostridiales.f__Lachnospiraceae.g__Coprococcus	1.58224	0.212481	0.2771	6.19469	0.0150934	0.104678		k__Bacteria.p__Firmicutes.c__Clostridia.o__Clostridiales.f__Lachnospiraceae.g__Coprococcus	3.84002	0.0565456	0.682602	0.79502	0.377549	0.414459	0.561392	0.574539	0.816157	3.6145	0.0639931	0.538788	4.45015	0.0407574	0.0562655	2.35085	0.0407574	0.0562655
k__Bacteria.p__Firmicutes.c__Clostridia.o__Clostridiales.f__Lachnospiraceae.g__Dorea	1.48509	0.233244	0.281218	0.0505489	0.822739	0.67674		k__Bacteria.p__Firmicutes.c__Clostridia.o__Clostridiales.f__Lachnospiraceae.g__Dorea	2.66101	0.110139	0.706655	2.19166	0.14605	0.336222	0.250126	0.779828	0.857665	4.18001	0.0470567	0.525889	0.320943	0.573987	0.159326	4.04764	0.573987	0.159326
k__Bacteria.p__Firmicutes.c__Clostridia.o__Clostridiales.f__Lachnospiraceae.g__Lachnospira	1.27831	0.284667	0.289162	2.1432	0.147496	0.331152		k__Bacteria.p__Firmicutes.c__Clostridia.o__Clostridiales.f__Lachnospiraceae.g__Lachnospira	0.0426878	0.83729	0.920848	2.55424	0.117322	0.334453	0.109535	0.8965	0.873852	0.819881	0.370261	0.87112	2.02103	0.162346	0.0825708	0.759624	0.162346	0.0825708
k__Bacteria.p__Firmicutes.c__Clostridia.o__Clostridiales.f__Lachnospiraceae.g__Roseburia	1.13909	0.325734	0.29391	0.000571658	0.98099	0.713972		k__Bacteria.p__Firmicutes.c__Clostridia.o__Clostridiales.f__Lachnospiraceae.g__Roseburia	2.65736	0.110376	0.706711	0.0340797	0.854405	0.610844	0.611948	0.546948	0.808657	0.413393	0.523667	0.905299	0.0978392	0.75595	0.191079	1.57925	0.75595	0.191079
k__Bacteria.p__Firmicutes.c__Clostridia.o__Clostridiales.f__Lachnospiraceae.g__[Ruminococcus]	1.17864	0.313484	0.292608	1.62863	0.205938	0.365585		k__Bacteria.p__Firmicutes.c__Clostridia.o__Clostridiales.f__Lachnospiraceae.g__[Ruminococcus]	9.7089e-06	0.997528	0.932707	0.0324091	0.857979	0.611836	0.724043	0.490604	0.791269	0.0668199	0.797258	0.935708	0.756712	0.38919	0.135442	0.311976	0.38919	0.135442
k__Bacteria.p__Firmicutes.c__Clostridia.o__Clostridiales.f__Peptococcaceae.g__	0.31077	0.733847	0.3835	1.39296	0.241738	0.381513		k__Bacteria.p__Firmicutes.c__Clostridia.o__Clostridiales.f__Peptococcaceae.g__	0.219963	0.641437	0.899119	3.95659	0.0530743	0.323962	1.18564	0.315339	0.709015	9.76226	0.00318617	0.279414	1.08298	0.303849	0.119778	0.123594	0.303849	0.119778
k__Bacteria.p__Firmicutes.c__Clostridia.o__Clostridiales.f__Peptococcaceae.g__rc4-4	0.272816	0.762006	0.392441	0.0884809	0.766962	0.661196		k__Bacteria.p__Firmicutes.c__Clostridia.o__Clostridiales.f__Peptococcaceae.g__rc4-4	0.383397	0.539058	0.882216	1.0139	0.319602	0.38446	4.86712	0.0124331	0.359267	0.108353	0.743625	0.931389	2.84293	0.0990206	0.0670303	0.735562	0.0990206	0.0670303
k__Bacteria.p__Firmicutes.c__Clostridia.o__Clostridiales.f__Peptostreptococcaceae.__	0.656952	0.521466	0.307026	0.374669	0.542372	0.579847		k__Bacteria.p__Firmicutes.c__Clostridia.o__Clostridiales.f__Peptostreptococcaceae.__	1.0785	0.304838	0.809002	0.031278	0.860452	0.612519	0.457103	0.636156	0.830953	1.56315	0.217966	0.799156	0.56827	0.455055	0.14523	0.49575	0.455055	0.14523
k__Bacteria.p__Firmicutes.c__Clostridia.o__Clostridiales.f__Peptostreptococcaceae.g__	1.75022	0.180946	0.269377	4.18125	0.0444794	0.193353		k__Bacteria.p__Firmicutes.c__Clostridia.o__Clostridiales.f__Peptostreptococcaceae.g__	0.644131	0.426633	0.855658	1.13311	0.293054	0.369535	0.788613	0.460937	0.78078	2.65613	0.110456	0.668478	4.272	0.0447996	0.0574539	0.585509	0.0447996	0.0574539
k__Bacteria.p__Firmicutes.c__Clostridia.o__Clostridiales.f__Ruminococcaceae.__	0.72322	0.488631	0.305501	0.614909	0.435482	0.525639		k__Bacteria.p__Firmicutes.c__Clostridia.o__Clostridiales.f__Ruminococcaceae.__	0.129948	0.720251	0.909155	0.144283	0.705929	0.564629	1.77015	0.182492	0.685257	2.80956	0.100961	0.648266	0.2255	0.637284	0.167136	2.87149e-05	0.637284	0.167136
k__Bacteria.p__Firmicutes.c__Clostridia.o__Clostridiales.f__Ruminococcaceae.g__	1.33959	0.268315	0.286921	0.862513	0.356097	0.475369		k__Bacteria.p__Firmicutes.c__Clostridia.o__Clostridiales.f__Ruminococcaceae.g__	2.47993	0.122637	0.709342	0.0781333	0.781183	0.589347	2.66708	0.0809297	0.628466	0.351216	0.55653	0.91039	0.667795	0.418326	0.139982	0.00576855	0.418326	0.139982
k__Bacteria.p__Firmicutes.c__Clostridia.o__Clostridiales.f__Ruminococcaceae.g__Clostridium	3.16897	0.0478885	0.224067	0.142726	0.706682	0.642625		k__Bacteria.p__Firmicutes.c__Clostridia.o__Clostridiales.f__Ruminococcaceae.g__Clostridium	1.83556	0.182548	0.717231	0.151108	0.699397	0.562343	1.68058	0.198268	0.689205	0.635906	0.429579	0.886903	1.34258	0.252974	0.108292	0.369433	0.252974	0.108292
k__Bacteria.p__Firmicutes.c__Clostridia.o__Clostridiales.f__Ruminococcaceae.g__Faecalibacterium	1.40859	0.251054	0.284285	9.77583	0.00253878	0.0436037		k__Bacteria.p__Firmicutes.c__Clostridia.o__Clostridiales.f__Ruminococcaceae.g__Faecalibacterium	2.59356	0.114616	0.707682	0.66028	0.420937	0.436087	4.77491	0.0134057	0.365979	0.044761	0.833444	0.938327	26.4841	6.26129e-06	9.19258e-05	1.86499	6.26129e-06	9.19258e-05
k__Bacteria.p__Firmicutes.c__Clostridia.o__Clostridiales.f__Ruminococcaceae.g__Oscillospira	0.178688	0.836732	0.414956	9.14028	0.00344851	0.0508873		k__Bacteria.p__Firmicutes.c__Clostridia.o__Clostridiales.f__Ruminococcaceae.g__Oscillospira	1.24198	0.271279	0.790329	0.987851	0.325829	0.387764	0.24011	0.787589	0.858869	1.72051	0.196588	0.782074	15.4815	0.000299415	0.00219795	1.32953	0.000299415	0.00219795
k__Bacteria.p__Firmicutes.c__Clostridia.o__Clostridiales.f__Ruminococcaceae.g__Ruminococcus	0.266066	0.767129	0.394039	5.93564	0.0172775	0.109245		k__Bacteria.p__Firmicutes.c__Clostridia.o__Clostridiales.f__Ruminococcaceae.g__Ruminococcus	1.15807	0.287868	0.799994	0.0459009	0.831369	0.604328	0.234453	0.792008	0.859546	1.06778	0.307225	0.848678	1.57634	0.216068	0.098642	1.07758	0.216068	0.098642
k__Bacteria.p__Firmicutes.c__Clostridia.o__Clostridiales.f__Veillonellaceae.__	0.751659	0.475198	0.304822	1.61131	0.20834	0.366777		k__Bacteria.p__Firmicutes.c__Clostridia.o__Clostridiales.f__Veillonellaceae.__	0.207706	0.650865	0.900434	0.66419	0.419576	0.435439	0.298819	0.743221	0.851694	0.557904	0.459171	0.893415	3.18316	0.0814582	0.0635443	0.463371	0.0814582	0.0635443
k__Bacteria.p__Firmicutes.c__Clostridia.o__Clostridiales.f__Veillonellaceae.g__	1.13561	0.326835	0.294022	3.70101	0.0582786	0.225109		k__Bacteria.p__Firmicutes.c__Clostridia.o__Clostridiales.f__Veillonellaceae.g__	0.00499794	0.943967	0.92916	4.56913	0.0382799	0.316946	0.762077	0.472895	0.785132	4.06592	0.0500304	0.527899	0.0110686	0.9167	0.222664	2.52017	0.9167	0.222664
k__Bacteria.p__Firmicutes.c__Clostridia.o__Clostridiales.f__Veillonellaceae.g__Dialister	0.751193	0.475415	0.304833	0.00183149	0.965981	0.710813		k__Bacteria.p__Firmicutes.c__Clostridia.o__Clostridiales.f__Veillonellaceae.g__Dialister	1.52843	0.223059	0.756059	0.0672053	0.796687	0.594095	0.108841	0.897119	0.873928	0.586822	0.447835	0.891011	0.210342	0.64881	0.169093	1.21769	0.64881	0.169093
k__Bacteria.p__Firmicutes.c__Clostridia.o__Clostridiales.f__Veillonellaceae.g__Megasphaera	0.26729	0.766197	0.393749	5.57564	0.0208832	0.11556		k__Bacteria.p__Firmicutes.c__Clostridia.o__Clostridiales.f__Veillonellaceae.g__Megasphaera	0.207706	0.650865	0.900434	0.66419	0.419576	0.435439	0.298819	0.743221	0.851694	0.557904	0.459171	0.893415	3.18316	0.0814582	0.0635443	0.463371	0.0814582	0.0635443
k__Bacteria.p__Firmicutes.c__Clostridia.o__Clostridiales.f__[Mogibacteriaceae].g__	0.644718	0.527773	0.309095	0.661128	0.418806	0.515895		k__Bacteria.p__Firmicutes.c__Clostridia.o__Clostridiales.f__[Mogibacteriaceae].g__	0.150795	0.699693	0.906735	0.27214	0.604577	0.526222	0.897164	0.415219	0.762378	0.324846	0.571676	0.912557	0.0629568	0.803077	0.200602	1.06523	0.803077	0.200602
k__Bacteria.p__Firmicutes.c__Erysipelotrichi.o__Erysipelotrichales.f__Erysipelotrichaceae.__	0.00177881	0.998223	0.458336	1.48765	0.226507	0.37519		k__Bacteria.p__Firmicutes.c__Erysipelotrichi.o__Erysipelotrichales.f__Erysipelotrichaceae.__	1.15856	0.287766	0.799938	0.134385	0.715726	0.568014	1.24306	0.29866	0.705002	1.37006	0.248248	0.819227	0.977143	0.328435	0.124702	0.00582785	0.328435	0.124702
k__Bacteria.p__Firmicutes.c__Erysipelotrichi.o__Erysipelotrichales.f__Erysipelotrichaceae.g__	1.29792	0.279326	0.288455	0.0525093	0.819394	0.675848		k__Bacteria.p__Firmicutes.c__Erysipelotrichi.o__Erysipelotrichales.f__Erysipelotrichaceae.g__	0.999568	0.323008	0.817789	0.788971	0.379353	0.415353	4.45838	0.0173963	0.407077	0.0570085	0.812422	0.936832	1.14497	0.290574	0.11696	0.165383	0.290574	0.11696
k__Bacteria.p__Firmicutes.c__Erysipelotrichi.o__Erysipelotrichales.f__Erysipelotrichaceae.g__Coprobacillus	1.40877	0.251009	0.284278	0.185458	0.667993	0.629593		k__Bacteria.p__Firmicutes.c__Erysipelotrichi.o__Erysipelotrichales.f__Erysipelotrichaceae.g__Coprobacillus	0.000529314	0.981751	0.9317	7.19527e-05	0.993271	0.64599	2.05194	0.140881	0.670986	0.194737	0.661214	0.923492	0.613937	0.437604	0.142798	0.585961	0.437604	0.142798
k__Bacteria.p__Firmicutes.c__Erysipelotrichi.o__Erysipelotrichales.f__Erysipelotrichaceae.g__RFN20	1.21113	0.303773	0.291511	0.568062	0.453454	0.535711		k__Bacteria.p__Firmicutes.c__Erysipelotrichi.o__Erysipelotrichales.f__Erysipelotrichaceae.g__RFN20	1.33788	0.253794	0.779074	0.465777	0.498597	0.478078	1.37112	0.264695	0.700931	0.0163937	0.898716	0.942549	2.54912	0.11768	0.0719215	0.637294	0.11768	0.0719215
k__Bacteria.p__Firmicutes.c__Erysipelotrichi.o__Erysipelotrichales.f__Erysipelotrichaceae.g__Sharpea	0.424714	0.655562	0.357203	0.1594	0.690875	0.637413		k__Bacteria.p__Firmicutes.c__Erysipelotrichi.o__Erysipelotrichales.f__Erysipelotrichaceae.g__Sharpea	0.584694	0.448655	0.861763	0.0855969	0.771258	0.586249	0.830757	0.442591	0.773749	0.917728	0.343428	0.862435	0.255387	0.615888	0.163456	0.0014482	0.615888	0.163456
k__Bacteria.p__Firmicutes.c__Erysipelotrichi.o__Erysipelotrichales.f__Erysipelotrichaceae.g__p-75-a5	0.701692	0.499058	0.306006	6.32502	0.0141066	0.102435		k__Bacteria.p__Firmicutes.c__Erysipelotrichi.o__Erysipelotrichales.f__Erysipelotrichaceae.g__p-75-a5	0.33574	0.565322	0.88707	3.08111	0.0863289	0.331271	0.594464	0.55633	0.811275	3.64564	0.062903	0.534515	0.327232	0.570272	0.158942	0.714714	0.570272	0.158942
k__Bacteria.p__Gemmatimonadetes.c__Gemm-1.o__.f__.g__	0.66843	0.515621	0.306768	1.90116	0.172159	0.346423		k__Bacteria.p__Gemmatimonadetes.c__Gemm-1.o__.f__.g__	0.0421351	0.838331	0.920939	1.68086	0.201725	0.338238	1.20219	0.310435	0.706215	0.157274	0.69364	0.926807	3.16396	0.0823505	0.0636336	2.8977	0.0823505	0.0636336
k__Bacteria.p__Lentisphaerae.c__[Lentisphaeria].o__Victivallales.f__Victivallaceae.g__Victivallis	0.757508	0.472483	0.30468	0.073595	0.786938	0.666932		k__Bacteria.p__Lentisphaerae.c__[Lentisphaeria].o__Victivallales.f__Victivallaceae.g__Victivallis	0.00448353	0.946925	0.929365	1.26852	0.266291	0.352957	0.841185	0.438171	0.771987	0.613763	0.437669	0.888761	0.371201	0.545556	0.156301	0.107616	0.545556	0.156301
k__Bacteria.p__Nitrospirae.c__Nitrospira.o__Nitrospirales.f__0319-6A21.g__	2.46687	0.0918977	0.236093	2.27873	0.135476	0.322351		k__Bacteria.p__Nitrospirae.c__Nitrospira.o__Nitrospirales.f__0319-6A21.g__	0.0421351	0.838331	0.920939	1.68086	0.201725	0.338238	1.20219	0.310435	0.706215	0.157274	0.69364	0.926807	3.16396	0.0823505	0.0636336	2.8977	0.0823505	0.0636336
k__Bacteria.p__Planctomycetes.c__Planctomycetia.o__Gemmatales.f__Gemmataceae.g__	0.671038	0.514302	0.306709	2.248	0.1381	0.324361		k__Bacteria.p__Planctomycetes.c__Planctomycetia.o__Gemmatales.f__Gemmataceae.g__	0.0421351	0.838331	0.920939	1.68086	0.201725	0.338238	1.20219	0.310435	0.706215	0.157274	0.69364	0.926807	3.16396	0.0823505	0.0636336	2.8977	0.0823505	0.0636336
k__Bacteria.p__Planctomycetes.c__Planctomycetia.o__Gemmatales.f__Isosphaeraceae.g__	0.655792	0.522061	0.307052	0.00957468	0.922319	0.701214		k__Bacteria.p__Planctomycetes.c__Planctomycetia.o__Gemmatales.f__Isosphaeraceae.g__	1.87454	0.178065	0.716821	0.474459	0.494643	0.476092	1.29439	0.284528	0.703421	0.13202	0.718127	0.929126	0.751459	0.390826	0.135707	0.333531	0.390826	0.135707
k__Bacteria.p__Planctomycetes.c__Planctomycetia.o__Pirellulales.f__Pirellulaceae.g__	1.78055	0.175786	0.267901	0.0859745	0.77019	0.662137		k__Bacteria.p__Planctomycetes.c__Planctomycetia.o__Pirellulales.f__Pirellulaceae.g__	2.96573	0.0922332	0.701591	0.626663	0.432927	0.443005	0.628243	0.538354	0.806195	5.18886	0.0277616	0.503471	9.45439	0.00365275	0.0171059	9.32587	0.00365275	0.0171059
k__Bacteria.p__Proteobacteria.__.__.__.__	0.774108	0.464863	0.304274	14.1699	0.000335126	0.0133888		k__Bacteria.p__Proteobacteria.__.__.__.__	0.010183	0.92009	0.927455	0.570516	0.454172	0.454856	2.24647	0.118045	0.659337	2.38213	0.130058	0.703636	40.8996	9.72307e-08	2.14126e-06	0.505818	9.72307e-08	2.14126e-06
k__Bacteria.p__Proteobacteria.c__Alphaproteobacteria.__.__.__	0.91031	0.406918	0.300739	1.00788	0.318728	0.447823		k__Bacteria.p__Proteobacteria.c__Alphaproteobacteria.__.__.__	0.00029685	0.986333	0.931995	0.392104	0.534506	0.49545	0.0643103	0.937804	0.878734	0.310807	0.580076	0.913714	7.79237	0.00779556	0.0285706	0.339403	0.00779556	0.0285706
k__Bacteria.p__Proteobacteria.c__Alphaproteobacteria.o__Caulobacterales.f__Caulobacteraceae.g__Phenylobacterium	0.212224	0.809281	0.406881	1.18965	0.278987	0.415168		k__Bacteria.p__Proteobacteria.c__Alphaproteobacteria.o__Caulobacterales.f__Caulobacteraceae.g__Phenylobacterium	0.00381503	0.951035	0.929649	0.217685	0.643165	0.541618	0.124028	0.88367	0.872254	2.07732	0.156746	0.741027	0.339994	0.562879	0.158167	1.64175	0.562879	0.158167
k__Bacteria.p__Proteobacteria.c__Alphaproteobacteria.o__RF32.f__.g__	1.03527	0.360286	0.297153	0.554877	0.458723	0.538583		k__Bacteria.p__Proteobacteria.c__Alphaproteobacteria.o__RF32.f__.g__	0.33574	0.565322	0.88707	3.08111	0.0863289	0.331271	0.594464	0.55633	0.811275	3.64564	0.062903	0.534515	0.327232	0.570272	0.158942	0.714714	0.570272	0.158942
k__Bacteria.p__Proteobacteria.c__Alphaproteobacteria.o__Rhizobiales.f__.g__	2.45439	0.0929783	0.236253	2.33969	0.130436	0.31834		k__Bacteria.p__Proteobacteria.c__Alphaproteobacteria.o__Rhizobiales.f__.g__	0.0421351	0.838331	0.920939	1.68086	0.201725	0.338238	1.20219	0.310435	0.706215	0.157274	0.69364	0.926807	3.16396	0.0823505	0.0636336	2.8977	0.0823505	0.0636336
k__Bacteria.p__Proteobacteria.c__Alphaproteobacteria.o__Rhizobiales.f__Bradyrhizobiaceae.g__Bosea	2.45439	0.0929783	0.236253	2.33969	0.130436	0.31834		k__Bacteria.p__Proteobacteria.c__Alphaproteobacteria.o__Rhizobiales.f__Bradyrhizobiaceae.g__Bosea	0.0421351	0.838331	0.920939	1.68086	0.201725	0.338238	1.20219	0.310435	0.706215	0.157274	0.69364	0.926807	3.16396	0.0823505	0.0636336	2.8977	0.0823505	0.0636336
k__Bacteria.p__Proteobacteria.c__Alphaproteobacteria.o__Rhizobiales.f__Bradyrhizobiaceae.g__Bradyrhizobium	2.45439	0.0929783	0.236253	2.33969	0.130436	0.31834		k__Bacteria.p__Proteobacteria.c__Alphaproteobacteria.o__Rhizobiales.f__Bradyrhizobiaceae.g__Bradyrhizobium	0.0421351	0.838331	0.920939	1.68086	0.201725	0.338238	1.20219	0.310435	0.706215	0.157274	0.69364	0.926807	3.16396	0.0823505	0.0636336	2.8977	0.0823505	0.0636336
k__Bacteria.p__Proteobacteria.c__Alphaproteobacteria.o__Rhizobiales.f__Hyphomicrobiaceae.g__Devosia	0.701692	0.499058	0.306006	6.32502	0.0141066	0.102435		k__Bacteria.p__Proteobacteria.c__Alphaproteobacteria.o__Rhizobiales.f__Hyphomicrobiaceae.g__Devosia	0.33574	0.565322	0.88707	3.08111	0.0863289	0.331271	0.594464	0.55633	0.811275	3.64564	0.062903	0.534515	0.327232	0.570272	0.158942	0.714714	0.570272	0.158942
k__Bacteria.p__Proteobacteria.c__Alphaproteobacteria.o__Rhizobiales.f__Hyphomicrobiaceae.g__Pedomicrobium	0.763145	0.46988	0.304543	1.38611	0.242887	0.381967		k__Bacteria.p__Proteobacteria.c__Alphaproteobacteria.o__Rhizobiales.f__Hyphomicrobiaceae.g__Pedomicrobium	0.398283	0.531318	0.880705	0.353336	0.555345	0.505012	0.194051	0.824333	0.864307	0.339402	0.563217	0.91136	2.74421	0.104887	0.0680762	0.775884	0.104887	0.0680762
k__Bacteria.p__Proteobacteria.c__Alphaproteobacteria.o__Rhizobiales.f__Hyphomicrobiaceae.g__Rhodoplanes	0.65491	0.522514	0.307072	0.0235814	0.878379	0.690887		k__Bacteria.p__Proteobacteria.c__Alphaproteobacteria.o__Rhizobiales.f__Hyphomicrobiaceae.g__Rhodoplanes	2.14242	0.150548	0.713777	1.53718	0.221761	0.33872	0.286224	0.752514	0.853257	0.829702	0.367437	0.870258	2.0681	0.157647	0.0816217	1.46396	0.157647	0.0816217
k__Bacteria.p__Proteobacteria.c__Alphaproteobacteria.o__Rhizobiales.f__Methylobacteriaceae.g__	0.701692	0.499058	0.306006	6.32502	0.0141066	0.102435		k__Bacteria.p__Proteobacteria.c__Alphaproteobacteria.o__Rhizobiales.f__Methylobacteriaceae.g__	0.33574	0.565322	0.88707	3.08111	0.0863289	0.331271	0.594464	0.55633	0.811275	3.64564	0.062903	0.534515	0.327232	0.570272	0.158942	0.714714	0.570272	0.158942
k__Bacteria.p__Proteobacteria.c__Alphaproteobacteria.o__Rhizobiales.f__Methylobacteriaceae.g__Methylobacterium	0.471725	0.625813	0.346612	0.431436	0.513351	0.566394		k__Bacteria.p__Proteobacteria.c__Alphaproteobacteria.o__Rhizobiales.f__Methylobacteriaceae.g__Methylobacterium	0.0232524	0.879516	0.924361	0.127116	0.723185	0.570557	2.68695	0.079512	0.626802	0.316947	0.576372	0.913207	0.0277375	0.868508	0.213457	3.27332	0.868508	0.213457
k__Bacteria.p__Proteobacteria.c__Alphaproteobacteria.o__Rhizobiales.f__Rhizobiaceae.g__Agrobacterium	0.701692	0.499058	0.306006	6.32502	0.0141066	0.102435		k__Bacteria.p__Proteobacteria.c__Alphaproteobacteria.o__Rhizobiales.f__Rhizobiaceae.g__Agrobacterium	0.33574	0.565322	0.88707	3.08111	0.0863289	0.331271	0.594464	0.55633	0.811275	3.64564	0.062903	0.534515	0.327232	0.570272	0.158942	0.714714	0.570272	0.158942
k__Bacteria.p__Proteobacteria.c__Alphaproteobacteria.o__Rhodobacterales.f__Hyphomonadaceae.g__	0.655846	0.522033	0.307051	0.173261	0.678451	0.633208		k__Bacteria.p__Proteobacteria.c__Alphaproteobacteria.o__Rhodobacterales.f__Hyphomonadaceae.g__	0.225444	0.637325	0.898534	1.31236	0.258303	0.347675	0.296809	0.744696	0.851944	1.97116	0.167506	0.753563	0.470711	0.496343	0.150578	0.860846	0.496343	0.150578
k__Bacteria.p__Proteobacteria.c__Alphaproteobacteria.o__Rhodospirillales.f__Acetobacteraceae.g__Acidisoma	0.768484	0.46743	0.304412	2.00445	0.161091	0.339981		k__Bacteria.p__Proteobacteria.c__Alphaproteobacteria.o__Rhodospirillales.f__Acetobacteraceae.g__Acidisoma	0.584694	0.448655	0.861763	0.0855969	0.771258	0.586249	0.830757	0.442591	0.773749	0.917728	0.343428	0.862435	0.255387	0.615888	0.163456	0.0014482	0.615888	0.163456
k__Bacteria.p__Proteobacteria.c__Alphaproteobacteria.o__Rhodospirillales.f__Acetobacteraceae.g__Roseomonas	0.66843	0.515621	0.306768	1.90116	0.172159	0.346423		k__Bacteria.p__Proteobacteria.c__Alphaproteobacteria.o__Rhodospirillales.f__Acetobacteraceae.g__Roseomonas	0.0421351	0.838331	0.920939	1.68086	0.201725	0.338238	1.20219	0.310435	0.706215	0.157274	0.69364	0.926807	3.16396	0.0823505	0.0636336	2.8977	0.0823505	0.0636336
k__Bacteria.p__Proteobacteria.c__Alphaproteobacteria.o__Rickettsiales.__.__	3.38849	0.0391518	0.218872	0.462653	0.498538	0.559189		k__Bacteria.p__Proteobacteria.c__Alphaproteobacteria.o__Rickettsiales.__.__	0.104026	0.748613	0.912295	2.1198	0.152668	0.336537	1.48187	0.238584	0.697057	0.358617	0.552417	0.909783	2.73948	0.105178	0.0681258	0.0415712	0.105178	0.0681258
k__Bacteria.p__Proteobacteria.c__Alphaproteobacteria.o__Rickettsiales.f__.g__	0.359046	0.699569	0.372255	13.5983	0.00043257	0.0143621		k__Bacteria.p__Proteobacteria.c__Alphaproteobacteria.o__Rickettsiales.f__.g__	1.51813	0.224597	0.757325	0.860454	0.358789	0.404884	0.127444	0.880674	0.871875	1.54393	0.220768	0.801198	15.8224	0.000262416	0.00205609	0.482313	0.000262416	0.00205609
k__Bacteria.p__Proteobacteria.c__Alphaproteobacteria.o__Sphingomonadales.f__Erythrobacteraceae.__	0.763145	0.46988	0.304543	1.38611	0.242887	0.381967		k__Bacteria.p__Proteobacteria.c__Alphaproteobacteria.o__Sphingomonadales.f__Erythrobacteraceae.__	0.398283	0.531318	0.880705	0.353336	0.555345	0.505012	0.194051	0.824333	0.864307	0.339402	0.563217	0.91136	2.74421	0.104887	0.0680762	0.775884	0.104887	0.0680762
k__Bacteria.p__Proteobacteria.c__Alphaproteobacteria.o__Sphingomonadales.f__Sphingomonadaceae.g__Novosphingobium	0.654314	0.52282	0.307085	0.0237403	0.877973	0.690789		k__Bacteria.p__Proteobacteria.c__Alphaproteobacteria.o__Sphingomonadales.f__Sphingomonadaceae.g__Novosphingobium	1.88382	0.177017	0.716722	1.48826	0.229135	0.338876	0.16323	0.84992	0.867852	0.811674	0.372644	0.871838	2.07316	0.157152	0.0815197	1.24909	0.157152	0.0815197
k__Bacteria.p__Proteobacteria.c__Alphaproteobacteria.o__Sphingomonadales.f__Sphingomonadaceae.g__Sphingomonas	0.998396	0.373445	0.298247	0.101584	0.750847	0.656423		k__Bacteria.p__Proteobacteria.c__Alphaproteobacteria.o__Sphingomonadales.f__Sphingomonadaceae.g__Sphingomonas	0.000950777	0.975544	0.931295	4.20703	0.0463811	0.321307	0.545731	0.583378	0.818436	0.0498644	0.824357	0.93769	0.819725	0.370306	0.132301	1.62001	0.370306	0.132301
k__Bacteria.p__Proteobacteria.c__Betaproteobacteria.__.__.__	0.654314	0.52282	0.307085	0.0237403	0.877973	0.690789		k__Bacteria.p__Proteobacteria.c__Betaproteobacteria.__.__.__	1.88382	0.177017	0.716722	1.48826	0.229135	0.338876	0.16323	0.84992	0.867852	0.811674	0.372644	0.871838	2.07316	0.157152	0.0815197	1.24909	0.157152	0.0815197
k__Bacteria.p__Proteobacteria.c__Betaproteobacteria.o__Burkholderiales.__.__	2.43432	0.0947436	0.236508	0.714481	0.400722	0.504865		k__Bacteria.p__Proteobacteria.c__Betaproteobacteria.o__Burkholderiales.__.__	0.126309	0.724028	0.909586	2.17286	0.147749	0.336305	3.87858	0.0282735	0.492013	0.00202715	0.964297	0.946246	0.294507	0.590149	0.160963	0.27269	0.590149	0.160963
k__Bacteria.p__Proteobacteria.c__Betaproteobacteria.o__Burkholderiales.f__Alcaligenaceae.g__Sutterella	1.03388	0.360773	0.297195	1.65968	0.201714	0.36344		k__Bacteria.p__Proteobacteria.c__Betaproteobacteria.o__Burkholderiales.f__Alcaligenaceae.g__Sutterella	2.19994	0.145309	0.713071	0.0146281	0.904297	0.624247	0.763867	0.472078	0.78484	0.172189	0.680237	0.925472	1.95193	0.169547	0.0846087	0.510609	0.169547	0.0846087
k__Bacteria.p__Proteobacteria.c__Betaproteobacteria.o__Burkholderiales.f__Comamonadaceae.__	0.455324	0.636032	0.350289	0.0309624	0.860812	0.686556		k__Bacteria.p__Proteobacteria.c__Betaproteobacteria.o__Burkholderiales.f__Comamonadaceae.__	0.635803	0.429616	0.856516	0.961512	0.332291	0.391119	0.748085	0.479331	0.787404	1.48868	0.229071	0.807014	0.25652	0.615108	0.163383	1.13589	0.615108	0.163383
k__Bacteria.p__Proteobacteria.c__Betaproteobacteria.o__Burkholderiales.f__Oxalobacteraceae.__	0.0389143	0.961853	0.449137	1.2177	0.273438	0.410298		k__Bacteria.p__Proteobacteria.c__Betaproteobacteria.o__Burkholderiales.f__Oxalobacteraceae.__	0.0719827	0.789754	0.916482	0.208967	0.649879	0.544195	0.087708	0.916192	0.876227	0.182941	0.670993	0.924523	2.59669	0.114404	0.0709691	0.458627	0.114404	0.0709691
k__Bacteria.p__Proteobacteria.c__Betaproteobacteria.o__Burkholderiales.f__Oxalobacteraceae.g__Cupriavidus	0.655846	0.522033	0.307051	0.173261	0.678451	0.633208		k__Bacteria.p__Proteobacteria.c__Betaproteobacteria.o__Burkholderiales.f__Oxalobacteraceae.g__Cupriavidus	0.225444	0.637325	0.898534	1.31236	0.258303	0.347675	0.296809	0.744696	0.851944	1.97116	0.167506	0.753563	0.470711	0.496343	0.150578	0.860846	0.496343	0.150578
k__Bacteria.p__Proteobacteria.c__Betaproteobacteria.o__Burkholderiales.f__Oxalobacteraceae.g__Massilia	1.3896	0.255688	0.285023	2.95128	0.090049	0.276812		k__Bacteria.p__Proteobacteria.c__Betaproteobacteria.o__Burkholderiales.f__Oxalobacteraceae.g__Massilia	0.0421351	0.838331	0.920939	1.68086	0.201725	0.338238	1.20219	0.310435	0.706215	0.157274	0.69364	0.926807	3.16396	0.0823505	0.0636336	2.8977	0.0823505	0.0636336
k__Bacteria.p__Proteobacteria.c__Betaproteobacteria.o__Burkholderiales.f__Oxalobacteraceae.g__Oxalobacter	1.74976	0.181027	0.2694	1.8506	0.1779	0.350033		k__Bacteria.p__Proteobacteria.c__Betaproteobacteria.o__Burkholderiales.f__Oxalobacteraceae.g__Oxalobacter	5.58116	0.02275	0.618349	0.174005	0.678652	0.554919	0.930462	0.402166	0.756543	6.06388	0.0178803	0.476116	5.01946	0.030284	0.0521322	1.23621	0.030284	0.0521322
k__Bacteria.p__Proteobacteria.c__Betaproteobacteria.o__Ellin6067.f__.g__	0.763145	0.46988	0.304543	1.38611	0.242887	0.381967		k__Bacteria.p__Proteobacteria.c__Betaproteobacteria.o__Ellin6067.f__.g__	0.398283	0.531318	0.880705	0.353336	0.555345	0.505012	0.194051	0.824333	0.864307	0.339402	0.563217	0.91136	2.74421	0.104887	0.0680762	0.775884	0.104887	0.0680762
k__Bacteria.p__Proteobacteria.c__Betaproteobacteria.o__MND1.f__.g__	0.654314	0.52282	0.307085	0.0237403	0.877973	0.690789		k__Bacteria.p__Proteobacteria.c__Betaproteobacteria.o__MND1.f__.g__	1.88382	0.177017	0.716722	1.48826	0.229135	0.338876	0.16323	0.84992	0.867852	0.811674	0.372644	0.871838	2.07316	0.157152	0.0815197	1.24909	0.157152	0.0815197
k__Bacteria.p__Proteobacteria.c__Deltaproteobacteria.o__Myxococcales.f__.g__	0.654314	0.52282	0.307085	0.0237403	0.877973	0.690789		k__Bacteria.p__Proteobacteria.c__Deltaproteobacteria.o__Myxococcales.f__.g__	1.88382	0.177017	0.716722	1.48826	0.229135	0.338876	0.16323	0.84992	0.867852	0.811674	0.372644	0.871838	2.07316	0.157152	0.0815197	1.24909	0.157152	0.0815197
k__Bacteria.p__Proteobacteria.c__Deltaproteobacteria.o__Myxococcales.f__Cystobacteraceae.__	2.51045	0.0882234	0.23552	0.108207	0.743137	0.654092		k__Bacteria.p__Proteobacteria.c__Deltaproteobacteria.o__Myxococcales.f__Cystobacteraceae.__	4.68128	0.0360943	0.65658	0.0221165	0.882473	0.6185	0.639954	0.532265	0.804411	0.503293	0.481886	0.897927	0.255027	0.616136	0.16348	0.901442	0.616136	0.16348
k__Bacteria.p__Proteobacteria.c__Deltaproteobacteria.o__[Entotheonellales].f__[Entotheonellaceae].g__	2.46687	0.0918977	0.236093	2.27873	0.135476	0.322351		k__Bacteria.p__Proteobacteria.c__Deltaproteobacteria.o__[Entotheonellales].f__[Entotheonellaceae].g__	0.0421351	0.838331	0.920939	1.68086	0.201725	0.338238	1.20219	0.310435	0.706215	0.157274	0.69364	0.926807	3.16396	0.0823505	0.0636336	2.8977	0.0823505	0.0636336
k__Bacteria.p__Proteobacteria.c__Epsilonproteobacteria.o__Campylobacterales.f__Campylobacteraceae.g__Campylobacter	1.98609	0.144578	0.257227	0.38638	0.536145	0.577031		k__Bacteria.p__Proteobacteria.c__Epsilonproteobacteria.o__Campylobacterales.f__Campylobacteraceae.g__Campylobacter	0.00827423	0.927945	0.928024	0.0027876	0.958138	0.637712	1.66104	0.201896	0.690032	1.57459e-07	0.999685	0.94805	2.26864	0.139327	0.0775712	2.70139	0.139327	0.0775712
k__Bacteria.p__Proteobacteria.c__Epsilonproteobacteria.o__Campylobacterales.f__Helicobacteraceae.g__Flexispira	1.09379	0.340371	0.295355	0.232533	0.631095	0.616247		k__Bacteria.p__Proteobacteria.c__Epsilonproteobacteria.o__Campylobacterales.f__Helicobacteraceae.g__Flexispira	1.00056	0.322771	0.817679	0.0336328	0.855352	0.611108	0.984045	0.382055	0.74697	0.0848522	0.772227	0.933762	1.00607	0.321457	0.123341	0.0640645	0.321457	0.123341
k__Bacteria.p__Proteobacteria.c__Gammaproteobacteria.o__Aeromonadales.f__Succinivibrionaceae.g__	0.701692	0.499058	0.306006	6.32502	0.0141066	0.102435		k__Bacteria.p__Proteobacteria.c__Gammaproteobacteria.o__Aeromonadales.f__Succinivibrionaceae.g__	0.33574	0.565322	0.88707	3.08111	0.0863289	0.331271	0.594464	0.55633	0.811275	3.64564	0.062903	0.534515	0.327232	0.570272	0.158942	0.714714	0.570272	0.158942
k__Bacteria.p__Proteobacteria.c__Gammaproteobacteria.o__Alteromonadales.f__OM60.g__	0.763145	0.46988	0.304543	1.38611	0.242887	0.381967		k__Bacteria.p__Proteobacteria.c__Gammaproteobacteria.o__Alteromonadales.f__OM60.g__	0.398283	0.531318	0.880705	0.353336	0.555345	0.505012	0.194051	0.824333	0.864307	0.339402	0.563217	0.91136	2.74421	0.104887	0.0680762	0.775884	0.104887	0.0680762
k__Bacteria.p__Proteobacteria.c__Gammaproteobacteria.o__Alteromonadales.f__Shewanellaceae.g__Shewanella	0.108023	0.89775	0.432139	0.0144501	0.904648	0.697145		k__Bacteria.p__Proteobacteria.c__Gammaproteobacteria.o__Alteromonadales.f__Shewanellaceae.g__Shewanella	0.561694	0.457659	0.864113	0.179633	0.673802	0.553147	0.57299	0.568083	0.814455	1.45124	0.234918	0.810908	0.901862	0.34759	0.128293	1.92962	0.34759	0.128293
k__Bacteria.p__Proteobacteria.c__Gammaproteobacteria.o__Enterobacteriales.f__Enterobacteriaceae.__	0.211021	0.810249	0.40717	1.82671	0.18069	0.35173		k__Bacteria.p__Proteobacteria.c__Gammaproteobacteria.o__Enterobacteriales.f__Enterobacteriaceae.__	0.463548	0.49962	0.874089	0.0461852	0.830856	0.60418	1.49924	0.23474	0.696418	3.75646	0.0591872	0.532886	1.0456	0.312241	0.1215	1.74736	0.312241	0.1215
k__Bacteria.p__Proteobacteria.c__Gammaproteobacteria.o__Oceanospirillales.f__Halomonadaceae.g__Halomonas	0.7392	0.481035	0.305121	1.73077	0.192429	0.35849		k__Bacteria.p__Proteobacteria.c__Gammaproteobacteria.o__Oceanospirillales.f__Halomonadaceae.g__Halomonas	0.224521	0.638013	0.898632	1.139	0.291818	0.368805	0.828673	0.44348	0.7741	0.365529	0.548629	0.909217	0.872176	0.355568	0.129731	1.03382	0.355568	0.129731
k__Bacteria.p__Proteobacteria.c__Gammaproteobacteria.o__Pseudomonadales.f__Pseudomonadaceae.g__Pseudomonas	0.167017	0.846508	0.417778	0.0046211	0.945988	0.706495		k__Bacteria.p__Proteobacteria.c__Gammaproteobacteria.o__Pseudomonadales.f__Pseudomonadaceae.g__Pseudomonas	2.54917	0.117676	0.708341	0.153547	0.697104	0.561534	0.441496	0.645956	0.83309	0.0479677	0.827674	0.937924	0.136606	0.713493	0.182304	0.873925	0.713493	0.182304
k__Bacteria.p__Proteobacteria.c__Gammaproteobacteria.o__Xanthomonadales.f__Sinobacteraceae.g__	0.654314	0.52282	0.307085	0.0237403	0.877973	0.690789		k__Bacteria.p__Proteobacteria.c__Gammaproteobacteria.o__Xanthomonadales.f__Sinobacteraceae.g__	1.88382	0.177017	0.716722	1.48826	0.229135	0.338876	0.16323	0.84992	0.867852	0.811674	0.372644	0.871838	2.07316	0.157152	0.0815197	1.24909	0.157152	0.0815197
k__Bacteria.p__Proteobacteria.c__Gammaproteobacteria.o__Xanthomonadales.f__Sinobacteraceae.g__Steroidobacter	0.93208	0.398368	0.300138	1.74625	0.190476	0.357406		k__Bacteria.p__Proteobacteria.c__Gammaproteobacteria.o__Xanthomonadales.f__Sinobacteraceae.g__Steroidobacter	0.225444	0.637325	0.898534	1.31236	0.258303	0.347675	0.296809	0.744696	0.851944	1.97116	0.167506	0.753563	0.470711	0.496343	0.150578	0.860846	0.496343	0.150578
k__Bacteria.p__Proteobacteria.c__Gammaproteobacteria.o__Xanthomonadales.f__Xanthomonadaceae.g__Lysobacter	0.654314	0.52282	0.307085	0.0237403	0.877973	0.690789		k__Bacteria.p__Proteobacteria.c__Gammaproteobacteria.o__Xanthomonadales.f__Xanthomonadaceae.g__Lysobacter	1.88382	0.177017	0.716722	1.48826	0.229135	0.338876	0.16323	0.84992	0.867852	0.811674	0.372644	0.871838	2.07316	0.157152	0.0815197	1.24909	0.157152	0.0815197
k__Bacteria.p__Proteobacteria.c__Gammaproteobacteria.o__Xanthomonadales.f__Xanthomonadaceae.g__Stenotrophomonas	0.701023	0.499386	0.306021	1.14342	0.288453	0.423292		k__Bacteria.p__Proteobacteria.c__Gammaproteobacteria.o__Xanthomonadales.f__Xanthomonadaceae.g__Stenotrophomonas	0.0421351	0.838331	0.920939	1.68086	0.201725	0.338238	1.20219	0.310435	0.706215	0.157274	0.69364	0.926807	3.16396	0.0823505	0.0636336	2.8977	0.0823505	0.0636336
k__Bacteria.p__Spirochaetes.c__Spirochaetes.o__M2PT2-76.f__.g__	1.25495	0.291168	0.289992	0.207862	0.649802	0.623131		k__Bacteria.p__Spirochaetes.c__Spirochaetes.o__M2PT2-76.f__.g__	1.0785	0.304838	0.809002	0.031278	0.860452	0.612519	0.457103	0.636156	0.830953	1.56315	0.217966	0.799156	0.56827	0.455055	0.14523	0.49575	0.455055	0.14523
k__Bacteria.p__Spirochaetes.c__Spirochaetes.o__Spirochaetales.f__Spirochaetaceae.__	0.26844	0.765323	0.393477	3.00763	0.0870945	0.272912		k__Bacteria.p__Spirochaetes.c__Spirochaetes.o__Spirochaetales.f__Spirochaetaceae.__	0.00460339	0.946221	0.929316	2.16016	0.148909	0.336361	0.389984	0.679438	0.839999	0.308783	0.581308	0.913881	0.556451	0.459753	0.145866	0.829111	0.459753	0.145866
k__Bacteria.p__Spirochaetes.c__Spirochaetes.o__Spirochaetales.f__Spirochaetaceae.g__Treponema	0.358119	0.700211	0.372469	1.91432	0.170701	0.345609		k__Bacteria.p__Spirochaetes.c__Spirochaetes.o__Spirochaetales.f__Spirochaetaceae.g__Treponema	0.0839419	0.773417	0.914868	1.10572	0.298889	0.372937	0.212634	0.809297	0.862133	4.72325	0.0353116	0.514917	1.29485	0.261456	0.110342	0.579546	0.261456	0.110342
k__Bacteria.p__Spirochaetes.c__[Brachyspirae].o__[Brachyspirales].f__Brachyspiraceae.g__Brachyspira	0.47558	0.623436	0.34575	0.081444	0.776158	0.663861		k__Bacteria.p__Spirochaetes.c__[Brachyspirae].o__[Brachyspirales].f__Brachyspiraceae.g__Brachyspira	0.934214	0.339175	0.824954	2.47079	0.12331	0.334888	0.530236	0.592264	0.820672	0.154794	0.695939	0.927031	0.40259	0.529116	0.154462	0.165441	0.529116	0.154462
k__Bacteria.p__TM7.c__TM7-3.o__CW040.f__F16.g__	0.749224	0.476333	0.304881	0.00953159	0.922494	0.701253		k__Bacteria.p__TM7.c__TM7-3.o__CW040.f__F16.g__	0.944209	0.336632	0.823864	3.71372	0.060591	0.326281	1.66548	0.201066	0.689845	0.126622	0.7237	0.929633	0.620756	0.435088	0.142439	0.0396344	0.435088	0.142439
k__Bacteria.p__TM7.c__TM7-3.o__I025.f__Rs-045.g__	0.545691	0.581786	0.330281	0.219345	0.640935	0.619899		k__Bacteria.p__TM7.c__TM7-3.o__I025.f__Rs-045.g__	0.0239619	0.877706	0.924217	0.0744839	0.786223	0.590903	0.870861	0.425842	0.766924	0.763423	0.387113	0.876035	0.0117715	0.914106	0.222174	1.14444	0.914106	0.222174
k__Bacteria.p__Tenericutes.c__Mollicutes.o__.f__.g__	0.655846	0.522033	0.307051	0.173261	0.678451	0.633208		k__Bacteria.p__Tenericutes.c__Mollicutes.o__.f__.g__	0.225444	0.637325	0.898534	1.31236	0.258303	0.347675	0.296809	0.744696	0.851944	1.97116	0.167506	0.753563	0.470711	0.496343	0.150578	0.860846	0.496343	0.150578
k__Bacteria.p__Tenericutes.c__Mollicutes.o__RF39.f__.g__	0.183349	0.83286	0.41383	0.00286545	0.957456	0.708988		k__Bacteria.p__Tenericutes.c__Mollicutes.o__RF39.f__.g__	0.84928	0.361898	0.834121	0.183791	0.670275	0.551849	0.103198	0.902171	0.874545	1.10231	0.299624	0.845432	1.48629	0.229439	0.102283	6.04992	0.229439	0.102283
k__Bacteria.p__Tenericutes.c__RF3.o__ML615J-28.f__.g__	3.24761	0.0445488	0.222294	9.79557	0.00251489	0.0433801		k__Bacteria.p__Tenericutes.c__RF3.o__ML615J-28.f__.g__	1.50977	0.225856	0.75835	0.280826	0.598886	0.523864	1.78362	0.180236	0.684639	4.26328	0.0450084	0.52436	3.33375	0.0748215	0.0628224	0.0100483	0.0748215	0.0628224
k__Bacteria.p__Verrucomicrobia.c__Opitutae.o__HA64.f__.g__	2.60509	0.0807557	0.234206	0.0640375	0.800936	0.670837		k__Bacteria.p__Verrucomicrobia.c__Opitutae.o__HA64.f__.g__	0.982251	0.327188	0.819697	3.49879	0.0682299	0.328137	0.560099	0.575263	0.816346	0.0700098	0.792587	0.935353	1.06174	0.308581	0.120755	1.01479	0.308581	0.120755
k__Bacteria.p__Verrucomicrobia.c__Verruco-5.o__WCHB1-41.f__RFP12.g__	2.7753	0.0689174	0.231583	1.07521e-07	0.999739	0.717823		k__Bacteria.p__Verrucomicrobia.c__Verruco-5.o__WCHB1-41.f__RFP12.g__	1.78177	0.188957	0.724177	2.4064	0.12817	0.335211	2.22793	0.120044	0.660515	0.0780562	0.781289	0.93448	0.0625483	0.803704	0.200727	0.760173	0.803704	0.200727
k__Bacteria.p__Verrucomicrobia.c__Verrucomicrobiae.o__Verrucomicrobiales.f__Verrucomicrobiaceae.g__Akkermansia	0.00113791	0.998863	0.458495	0.0974211	0.755836	0.657915		k__Bacteria.p__Verrucomicrobia.c__Verrucomicrobiae.o__Verrucomicrobiales.f__Verrucomicrobiaceae.g__Akkermansia	1.88642	0.176725	0.716694	1.24141	0.271389	0.356244	0.55277	0.579387	0.817414	2.79197	0.102001	0.650599	3.12498	0.0841963	0.0639382	0.0929622	0.0841963	0.0639382
k__Bacteria.p__Verrucomicrobia.c__[Pedosphaerae].o__[Pedosphaerales].f__.g__	2.46123	0.0923841	0.236165	0.290691	0.591419	0.60078		k__Bacteria.p__Verrucomicrobia.c__[Pedosphaerae].o__[Pedosphaerales].f__.g__	0.0421351	0.838331	0.920939	1.68086	0.201725	0.338238	1.20219	0.310435	0.706215	0.157274	0.69364	0.926807	3.16396	0.0823505	0.0636336	2.8977	0.0823505	0.0636336
k__Bacteria.p__Verrucomicrobia.c__[Spartobacteria].o__[Chthoniobacterales].f__[Chthoniobacteraceae].g__DA101	2.46687	0.0918977	0.236093	2.27873	0.135476	0.322351		k__Bacteria.p__Verrucomicrobia.c__[Spartobacteria].o__[Chthoniobacterales].f__[Chthoniobacteraceae].g__DA101	0.0421351	0.838331	0.920939	1.68086	0.201725	0.338238	1.20219	0.310435	0.706215	0.157274	0.69364	0.926807	3.16396	0.0823505	0.0636336	2.8977	0.0823505	0.0636336
